# Supplementary material for: Natural language processing augments comorbidity documentation in neurosurgical inpatient admissions
Source: PLoS One. 2024 May 9;19(5):e0303519. doi: 10.1371/journal.pone.0303519 (PMC11081267; doi:10.1371/journal.pone.0303519)
Supplement: S1 File — (ZIP) [file pone.0303519.s001.zip]

Archive with 5 entries (4 files):
- Code_Scripts/
- Code_Scripts/wordTokenizerDL.py
- Code_Scripts/wordTokenizerDL_bestModel.py
- Code_Scripts/wordTokenizerML.py
- Code_Scripts/wordTokenizerML_bestModel.py
