# Supplementary material for: Natural language processing augments comorbidity documentation in neurosurgical inpatient admissions
Source: PLoS One. 2024 May 9;19(5):e0303519. doi: 10.1371/journal.pone.0303519 (PMC11081267; doi:10.1371/journal.pone.0303519)
Supplement: S1 File — (ZIP) [file pone.0303519.s001.zip › Code_Scripts/wordTokenizerDL.py]

import seaborn as sb
from scikeras.wrappers import KerasClassifier
from sklearn.model_selection import ShuffleSplit
from sklearn.model_selection import GridSearchCV
from sklearn.model_selection import RandomizedSearchCV
from sklearn.metrics import roc_auc_score
from sklearn.metrics import accuracy_score
from sklearn.model_selection import cross_val_score
import tensorflow as tf
from matplotlib import pyplot
import pandas as pd
import numpy as np
from keras.layers import Dropout
from keras.layers import Flatten
from keras.layers import Dense
from keras.models import Sequential
from keras.preprocessing.text import Tokenizer
import string
import csv
from collections import Counter
from nltk.corpus import stopwords
from functools import total_ordering
import nltk
nltk.download('stopwords')

file1 = 'Ccmcc_DATA_2022-01-18_2002.csv'
file2 = 'Ccmcc-TestingSet_DATA_2022-02-27_1752.csv'
file3 = 'Ccmcc-TestingSet_DATA_2022-02-28_2155.csv'
file4 = 'Consolidated_Data.csv'

# load doc into memory


def load_file(trainFile, testFile):
    compressionPositiveTrain = []
    compressionNegativeTrain = []
    edemaPositiveTrain = []
    edemaNegativeTrain = []
    compressionPositiveTest = []
    compressionNegativeTest = []
    edemaPositiveTest = []
    edemaNegativeTest = []
    # Initialize Train Data
    with open(trainFile) as train_file:
        train_reader = csv.reader(train_file, delimiter=',')
        counter = 0
        for r in train_reader:
            if counter > 0:
                if int(r[6]) == 1:
                    compressionPositiveTrain.append(r[5])
                else:
                    compressionNegativeTrain.append(r[5])
                if int(r[7]) == 1:
                    edemaPositiveTrain.append(r[5])
                else:
                    edemaNegativeTrain.append(r[5])
            counter += 1
    # Initialize Test Data
    with open(testFile) as test_file:
        test_reader = csv.reader(test_file, delimiter=',')
        counter = 0
        for r in test_reader:
            if counter > 0:
                if int(r[6]) == 1:
                    compressionPositiveTest.append(r[5])
                else:
                    compressionNegativeTest.append(r[5])
                if int(r[7]) == 1:
                    edemaPositiveTest.append(r[5])
                else:
                    edemaNegativeTest.append(r[5])
            counter += 1
    compressionPositiveTrain = clean_doc(trim_doc(compressionPositiveTrain))
    compressionNegativeTrain = clean_doc(trim_doc(compressionNegativeTrain))
    edemaPositiveTrain = clean_doc(trim_doc(edemaPositiveTrain))
    edemaNegativeTrain = clean_doc(trim_doc(edemaNegativeTrain))
    compressionPositiveTest = trim_doc(compressionPositiveTest)
    compressionNegativeTest = trim_doc(compressionNegativeTest)
    edemaPositiveTest = trim_doc(edemaPositiveTest)
    edemaNegativeTest = trim_doc(edemaNegativeTest)
    return compressionPositiveTrain, compressionNegativeTrain, edemaPositiveTrain, edemaNegativeTrain, compressionPositiveTest, compressionNegativeTest, edemaPositiveTest, edemaNegativeTest

# trim out unneeded data


def trim_doc(reportData):
    for i in range(len(reportData)):
        reportData[i] = reportData[i].split('IMPRESSION:')[1]
        reportData[i] = reportData[i].split('RADCAT')[0]
    return reportData

# turn a doc into clean tokens


def clean_doc(doc):
    for i in range(len(doc)):
        punc = '''!()-[]{};:'"\,<>./?@#$%^&*_~'''
        # remove punctuation from each token
        for ele in doc[i]:
            if ele in punc:
                doc[i] = doc[i].replace(ele, "")
        # split into tokens by white space
        tokens = doc[i].split()
        # remove remaining tokens that are not alphabetic
        tokens = [word for word in tokens if word.isalpha()]
        # filter out stop words
        stop_words = set(stopwords.words('english'))
        tokens = [w for w in tokens if not w in stop_words]
        # filter out short tokens
        tokens = [word.lower() for word in tokens if len(word) > 1]
        doc[i] = tokens
        # update vocabulary
        vocabulary.update(tokens)
    return doc


def load_lines(trainFile, testFile):
    compressionPositiveTokens, compressionNegativeTokens, edemaPositiveTokens, edemaNegativeTokens, compressionPositiveTest, compressionNegativeTest, edemaPositiveTest, edemaNegativeTest = load_file(
        trainFile, testFile)
    compressionPositive = []
    compressionNegative = []
    edemaPositive = []
    edemaNegative = []

    # keep tokens with a min occurrence
    min_occurance = 2
    vocabTokens = [k for k, c in vocabulary.items() if c >= min_occurance]

    # Cleaning terms not defined in the dictionary
    for i in range(len(compressionPositiveTokens)):
        compressionPositiveTokens[i] = [
            w for w in compressionPositiveTokens[i] if w in vocabulary]
    for i in range(len(compressionNegativeTokens)):
        compressionNegativeTokens[i] = [
            w for w in compressionNegativeTokens[i] if w in vocabulary]
    for i in range(len(edemaPositiveTokens)):
        edemaPositiveTokens[i] = [
            w for w in edemaPositiveTokens[i] if w in vocabulary]
    for i in range(len(edemaNegativeTokens)):
        edemaNegativeTokens[i] = [
            w for w in edemaNegativeTokens[i] if w in vocabulary]

    for r in compressionPositiveTokens:
        compressionPositive.append(' '.join(r))
    for r in compressionNegativeTokens:
        compressionNegative.append(' '.join(r))
    for r in edemaPositiveTokens:
        edemaPositive.append(' '.join(r))
    for r in edemaNegativeTokens:
        edemaNegative.append(' '.join(r))
    return compressionPositive, compressionNegative, edemaPositive, edemaNegative, compressionPositiveTest, compressionNegativeTest, edemaPositiveTest, edemaNegativeTest


def dataTokenizer(positiveTrain, negativeTrain, positiveTest, negativeTest, mode):
    # Setting testing and training set
    trainingData = positiveTrain + negativeTrain
    testingData = positiveTest + negativeTest

    # Tokenizer initialization
    tokenizer = Tokenizer()
    tokenizer.fit_on_texts(trainingData)

    # encode training data set
    Xtrain = tokenizer.texts_to_matrix(trainingData, mode=mode)
    Xtest = tokenizer.texts_to_matrix(testingData, mode=mode)

    # Classes
    trainResultData = np.array(
        [1 for _ in range(len(positiveTrain))] + [0 for _ in range(len(negativeTrain))])
    testResultData = np.array(
        [1 for _ in range(len(positiveTest))] + [0 for _ in range(len(negativeTest))])

    return Xtrain, trainResultData, Xtest, testResultData


def saveVocab(lines, filename):
    # convert lines to a single blob of text
    data = '\n'.join(lines)
    # open file
    file = open(filename, 'w')
    # write text
    file.write(data)
    # close file
    file.close()


def saveParams(models, names, filename='best_models_dl'):
    modelParams = []
    for i in range(len(models)):
        modelParams.append(names[i])
        modelParams.append(str(models[i].best_params_))
    data = '\n'.join(modelParams)
    data = data + '\n'
    file = open(filename, 'a')
    file.write(data)
    file.close


def MPModel(Xtrain, trainingResultData):
    def create_model(hidden_layer_dim, optimizer='adam'):
        model = Sequential()
        model.add(Dense(hidden_layer_dim,
                  input_dim=Xtrain.shape[1], activation='leaky_relu'))
        model.add(Dense(1, input_dim=hidden_layer_dim, activation='sigmoid'))
        model.compile(loss='binary_crossentropy',
                      optimizer=optimizer, metrics=['accuracy'])
        return model
    model = KerasClassifier(model=create_model, verbose=0,
                            hidden_layer_dim=50, epochs=15)
    batch_size = [10, 30, 50]
    optimizer = ['SGD', 'Adam']
    params = {
        "hidden_layer_dim": [100, 200, 300, 400, 500],
        "batch_size": batch_size,
        "loss": ["binary_crossentropy"],
        "optimizer": optimizer,
        "optimizer__learning_rate": [0.0001, 0.001],
    }
    grid = GridSearchCV(
        estimator=model, param_grid=params, n_jobs=-1, cv=ShuffleSplit(n_splits=5, test_size=.2), scoring="roc_auc")
    grid_result = grid.fit(Xtrain, trainingResultData)
    print(grid_result.best_params_)
    saveParams([grid_result], ["MP"], 'best_models_dl')
    return grid_result.best_estimator_


def SPModel(Xtrain, trainingResultData):
    def create_model(optimizer='adam'):
        model = Sequential()
        model.add(Dense(1, input_dim=Xtrain.shape[1], activation='sigmoid'))
        model.compile(loss='binary_crossentropy',
                      optimizer=optimizer, metrics=['accuracy'])
        return model
    model = KerasClassifier(model=create_model(), verbose=0, epochs=15)
    batch_size = [10, 30, 50]
    optimizer = ['SGD', 'Adam']
    params = {
        "batch_size": batch_size,
        "loss": ["binary_crossentropy"],
        "optimizer": optimizer,
        "optimizer__learning_rate": [0.0001, 0.001],
    }
    grid = GridSearchCV(
        estimator=model, param_grid=params, n_jobs=-1, cv=ShuffleSplit(n_splits=5, test_size=.2), scoring="roc_auc")
    grid_result = grid.fit(Xtrain, trainingResultData)
    print(grid_result.best_params_)
    saveParams([grid_result], ["SP"], 'best_models_dl')
    return grid_result.best_estimator_


def mean(data):
    total = 0
    for datum in data:
        total += datum
    total = total/len(data)
    return(total)


def runModel(Xtest, Ytest, model):
    accList = []
    AUCList = []
    for i in range(15):
        accList.append(accuracy_score(Ytest, model.predict(Xtest)))
        AUCList.append(roc_auc_score(Ytest, model.predict_proba(Xtest)[:, 1]))
    acc = mean(accList)
    AUC = mean(AUCList)
    return [acc, AUC]


def runComparison(Xtrain, Ytrain, Xtest, Ytest, modelType):
    def create_MPmodel(hidden_layer_dim, optimizer='adam'):
        model = Sequential()
        model.add(Dense(hidden_layer_dim,
                  input_dim=Xtrain.shape[1], activation='leaky_relu'))
        model.add(Dense(1, input_dim=hidden_layer_dim, activation='sigmoid'))
        model.compile(loss='binary_crossentropy',
                      optimizer=optimizer, metrics=['accuracy'])
        return model

    def create_SPmodel(optimizer='adam'):
        model = Sequential()
        model.add(Dense(1, input_dim=Xtrain.shape[1], activation='sigmoid'))
        model.compile(loss='binary_crossentropy',
                      optimizer=optimizer, metrics=['accuracy'])
        return model
    if modelType == 'SP':
        model = KerasClassifier(model=create_SPmodel(), verbose=0, epochs=15)
    else:
        model = KerasClassifier(model=create_MPmodel(
            hidden_layer_dim=50), verbose=0, epochs=15)
    AUC = 100
    acc = 100
    model.fit(Xtrain, Ytrain)
    acc = accuracy_score(Ytest, model.predict(Xtest))
    AUC = roc_auc_score(Ytest, model.predict_proba(Xtest)[:, 1])
    return [acc, AUC]


def standardDeviationFolds(XTrain, YTrain, models):
    sdAcc = []
    sdAUC = []
    for model in models:
        AccScores = cross_val_score(
            model, XTrain, YTrain, cv=ShuffleSplit(n_splits=5, test_size=.2), scoring='accuracy')
        AUCScores = cross_val_score(
            model, XTrain, YTrain, cv=ShuffleSplit(n_splits=5, test_size=.2), scoring='roc_auc')
        sdAcc.append(AccScores.std())
        sdAUC.append(AUCScores.std())
    return sdAcc, sdAUC


def loadProviderData(providerFile):
    compressionPred = []
    edemaPred = []
    compressionTrue = []
    edemaTrue = []
    # Initialize Data
    with open(providerFile) as train_file:
        train_reader = csv.reader(train_file, delimiter=',')
        counter = 0
        for r in train_reader:
            if counter > 0:
                compressionTrue.append(r[1])
                edemaTrue.append(r[2])
                compressionPred.append(r[4])
                edemaPred.append(r[5])
            counter += 1
    return compressionTrue, compressionPred, edemaTrue, edemaPred


def providerPerformance():
    compressionTrue, compressionPred, edemaTrue, edemaPred = loadProviderData(
        file4)
    providerScores = [[0 for i in range(2)] for j in range(2)]
    providerScores[0][0] = accuracy_score(
        y_true=compressionTrue, y_pred=compressionPred)
    providerScores[0][1] = roc_auc_score(
        y_true=compressionTrue, y_score=compressionPred)
    providerScores[1][0] = accuracy_score(
        y_true=edemaTrue, y_pred=edemaPred)
    providerScores[1][1] = roc_auc_score(
        y_true=edemaTrue, y_score=edemaPred)
    return providerScores


vocabulary = Counter()
vocabTokens = []
compressionPositiveTrain, compressionNegativeTrain, edemaPositiveTrain, edemaNegativeTrain, compressionPositiveTest, compressionNegativeTest, edemaPositiveTest, edemaNegativeTest = load_lines(
    file1, file2)
dummy1, dummy2, dummy3, dumm4, providerCompressionPositiveTest, providerCompressionNegativeTest, providerEdemaPositiveTest, providerEdemaNegativeTest = load_lines(
    file1, file3)
modes = ['tfidf', 'freq']
file = open('best_models_dl', 'w')
file.write('')
file.close
data = [[[0 for k in range(4)] for j in range(len(modes))] for i in range(2)]
providerData = [[[0 for k in range(2)]
                 for j in range(len(modes))] for i in range(2)]
for i in range(2):
    for j in range(len(modes)):
        if i == 0:
            train, trainResults, test, testResults = dataTokenizer(compressionPositiveTrain, compressionNegativeTrain, compressionPositiveTest,
                                                                   compressionNegativeTest, modes[j])
            data[i][j][0] = train
            data[i][j][1] = trainResults
            data[i][j][2] = test
            data[i][j][3] = testResults

            dummy1, dummy2, providerTest, providerTestResults = dataTokenizer(compressionPositiveTrain, compressionNegativeTrain, providerCompressionPositiveTest,
                                                                              providerCompressionNegativeTest, modes[j])
            providerData[i][j][0] = providerTest
            providerData[i][j][1] = providerTestResults
        if i != 0:
            train, trainResults, test, testResults = dataTokenizer(edemaPositiveTrain, edemaNegativeTrain, edemaPositiveTest,
                                                                   edemaNegativeTest, modes[j])
            data[i][j][0] = train
            data[i][j][1] = trainResults
            data[i][j][2] = test
            data[i][j][3] = testResults

            dummy1, dummy2, providerTest, providerTestResults = dataTokenizer(edemaPositiveTrain, edemaNegativeTrain, providerEdemaPositiveTest,
                                                                              providerEdemaNegativeTest, modes[j])
            providerData[i][j][0] = providerTest
            providerData[i][j][1] = providerTestResults
compressionDict = {'Estimator': [],
                   'Tokenizing Mode': [],
                   'Scoring Method': [],
                   'Score': [],
                   'SD': [],
                   'ImprovementOverBase': []}
edemaDict = {'Estimator': [],
             'Tokenizing Mode': [],
             'Scoring Method': [],
             'Score': [],
             'SD': [],
             'ImprovementOverBase': []}
providerCompressionDict = {'Estimator': [],
                           'Tokenizing Mode': [],
                           'Scoring Method': [],
                           'Score': [],
                           'SD': [],
                           'ImprovementOverProvider': []}
providerEdemaDict = {'Estimator': [],
                     'Tokenizing Mode': [],
                     'Scoring Method': [],
                     'Score': [],
                     'SD': [],
                     'ImprovementOverProvider': []}
dataDictionary = [compressionDict, edemaDict]
providerDataDict = [providerCompressionDict, providerEdemaDict]

estimators = ['SP', 'MP']
scoringMethods = ['accuracy', 'AUC']

models = [[[0 for k in range(len(estimators))]
           for j in range(len(modes))] for i in range(2)]
sd = [[[[0 for k in range(2)] for j in range(len(modes))]
       for i in range(len(estimators))] for h in range(2)]
for mode in range(len(modes)):
    SPM1 = SPModel(data[0][mode][0], data[0][mode][1])
    models[0][mode][0] = SPM1
    MPM1 = MPModel(data[0][mode][0], data[0][mode][1])
    models[0][mode][1] = MPM1

    modelsRun = [SPM1, MPM1]
    accSD, aucSD = standardDeviationFolds(
        data[0][mode][0], data[0][mode][1], modelsRun)
    for i in range(len(estimators)):
        sd[0][i][mode][0] = accSD[i]
        sd[0][i][mode][1] = aucSD[i]

for mode in range(len(modes)):
    SPM1 = SPModel(data[1][mode][0], data[1][mode][1])
    models[1][mode][0] = SPM1
    MPM1 = MPModel(data[1][mode][0], data[1][mode][1])
    models[1][mode][1] = MPM1

    modelsRun = [SPM1, MPM1]
    accSD, aucSD = standardDeviationFolds(
        data[1][mode][0], data[1][mode][1], modelsRun)
    for i in range(len(estimators)):
        sd[1][i][mode][0] = accSD[i]
        sd[1][i][mode][1] = aucSD[i]

for i in range(2):  # Compression vs Edema
    for mode in range(len(modes)):  # Text Tokenizing Methods
        for e in range(len(estimators)):  # ML methods
            scores = runModel(data[i][mode][2], data[i]
                              [mode][3], models[i][mode][e])
            improvementScores = runComparison(data[i][mode][0], data[i][mode][1],
                                              data[i][mode][2], data[i][mode][3], estimators[e])
            for s in range(len(scores)):
                dataDictionary[i]['Estimator'].append(
                    estimators[e] + modes[mode])
                dataDictionary[i]['Tokenizing Mode'].append(modes[mode])
                dataDictionary[i]['Scoring Method'].append(scoringMethods[s])
                dataDictionary[i]['Score'].append(scores[s])
                dataDictionary[i]['SD'].append(sd[i][e][mode][s])
                dataDictionary[i]['ImprovementOverBase'].append(
                    scores[s]-improvementScores[s])

providerScores = providerPerformance()
for i in range(2):
    for s in range(2):
        providerDataDict[i]['Estimator'].append('provider')
        providerDataDict[i]['Tokenizing Mode'].append('NA')
        providerDataDict[i]['Scoring Method'].append(scoringMethods[s])
        providerDataDict[i]['Score'].append(providerScores[i][s])
        providerDataDict[i]['SD'].append(0)
        providerDataDict[i]['ImprovementOverProvider'].append(0)
for i in range(2):
    for mode in range(len(modes)):
        for e in range(len(estimators)):
            scores = runModel(
                providerData[i][mode][0], providerData[i][mode][1], models[i][mode][e])
            for s in range(len(scores)):
                providerDataDict[i]['Estimator'].append(
                    estimators[e] + modes[mode])
                providerDataDict[i]['Tokenizing Mode'].append(modes[mode])
                providerDataDict[i]['Scoring Method'].append(scoringMethods[s])
                providerDataDict[i]['Score'].append(scores[s])
                providerDataDict[i]['SD'].append(sd[i][e][mode][s])
                providerDataDict[i]['ImprovementOverProvider'].append(
                    scores[s] - providerScores[i][s])

cdf = pd.DataFrame(dataDictionary[0])
edf = pd.DataFrame(dataDictionary[1])
pcdf = pd.DataFrame(providerDataDict[0])
pedf = pd.DataFrame(providerDataDict[1])

print('Compression Data')
print(cdf)
print('Edema Data')
print(edf)
print('Provider Compression Data')
print(pcdf)
print('Provider Edema Data')
print(pedf)

cdf.to_csv('compression_DL_data')
edf.to_csv('edema_DL_data')
pcdf.to_csv('provider_compression_DL_data')
pedf.to_csv('provider_edema_DL_data')
