# Supplementary material for: Natural language processing augments comorbidity documentation in neurosurgical inpatient admissions
Source: PLoS One. 2024 May 9;19(5):e0303519. doi: 10.1371/journal.pone.0303519 (PMC11081267; doi:10.1371/journal.pone.0303519)
Supplement: S1 File — (ZIP) [file pone.0303519.s001.zip › Code_Scripts/wordTokenizerML_bestModel.py]

import seaborn as sb
from sklearn.model_selection import ShuffleSplit
from sklearn.model_selection import GridSearchCV
from sklearn.model_selection import RandomizedSearchCV
from sklearn.naive_bayes import GaussianNB
from sklearn.linear_model import LogisticRegression
from sklearn.linear_model import Lasso
from sklearn.model_selection import cross_val_score
from sklearn import svm
from sklearn.metrics import roc_auc_score
from sklearn.metrics import accuracy_score
from sklearn.metrics import confusion_matrix
from sklearn.ensemble import RandomForestClassifier
from keras.preprocessing.text import Tokenizer
from sklearn.metrics import RocCurveDisplay
from numpy import savetxt
from matplotlib import pyplot as plt
import pandas as pd
from sklearn.metrics import roc_curve, auc
import numpy as np
import string
import csv
from collections import Counter
import nltk
from nltk.corpus import stopwords
from functools import total_ordering
nltk.download('stopwords')

file1 = 'Ccmcc_DATA_2022-01-18_2002.csv'
file2 = 'Ccmcc-TestingSet_DATA_2022-02-27_1752.csv'
file3 = 'Ccmcc-TestingSet_DATA_2022-02-28_2155.csv'
file4 = 'Consolidated_Data.csv'

# load doc into memory


def load_file(trainFile, testFile):
    compressionPositiveTrain = []
    compressionNegativeTrain = []
    edemaPositiveTrain = []
    edemaNegativeTrain = []
    compressionPositiveTest = []
    compressionNegativeTest = []
    edemaPositiveTest = []
    edemaNegativeTest = []
    # Initialize Train Data
    with open(trainFile) as train_file:
        train_reader = csv.reader(train_file, delimiter=',')
        counter = 0
        for r in train_reader:
            if counter > 0:
                if int(r[6]) == 1:
                    compressionPositiveTrain.append(r[5])
                else:
                    compressionNegativeTrain.append(r[5])
                if int(r[7]) == 1:
                    edemaPositiveTrain.append(r[5])
                else:
                    edemaNegativeTrain.append(r[5])
            counter += 1
    # Initialize Test Data
    with open(testFile) as test_file:
        test_reader = csv.reader(test_file, delimiter=',')
        counter = 0
        for r in test_reader:
            if counter > 0:
                if int(r[6]) == 1:
                    compressionPositiveTest.append(r[5])
                else:
                    compressionNegativeTest.append(r[5])
                if int(r[7]) == 1:
                    edemaPositiveTest.append(r[5])
                else:
                    edemaNegativeTest.append(r[5])
            counter += 1
    compressionPositiveTrain = clean_doc(trim_doc(compressionPositiveTrain))
    compressionNegativeTrain = clean_doc(trim_doc(compressionNegativeTrain))
    edemaPositiveTrain = clean_doc(trim_doc(edemaPositiveTrain))
    edemaNegativeTrain = clean_doc(trim_doc(edemaNegativeTrain))
    compressionPositiveTest = trim_doc(compressionPositiveTest)
    compressionNegativeTest = trim_doc(compressionNegativeTest)
    edemaPositiveTest = trim_doc(edemaPositiveTest)
    edemaNegativeTest = trim_doc(edemaNegativeTest)
    return compressionPositiveTrain, compressionNegativeTrain, edemaPositiveTrain, edemaNegativeTrain, compressionPositiveTest, compressionNegativeTest, edemaPositiveTest, edemaNegativeTest

# trim out unneeded data


def trim_doc(reportData):
    for i in range(len(reportData)):
        reportData[i] = reportData[i].split('IMPRESSION:')[1]
        reportData[i] = reportData[i].split('RADCAT')[0]
    return reportData

# turn a doc into clean tokens


def clean_doc(doc):
    for i in range(len(doc)):
        punc = '''!()-[]{};:'"\,<>./?@#$%^&*_~'''
        # remove punctuation from each token
        for ele in doc[i]:
            if ele in punc:
                doc[i] = doc[i].replace(ele, "")
        # split into tokens by white space
        tokens = doc[i].split()
        # remove remaining tokens that are not alphabetic
        tokens = [word for word in tokens if word.isalpha()]
        # filter out stop words
        stop_words = set(stopwords.words('english'))
        tokens = [w for w in tokens if not w in stop_words]
        # filter out short tokens
        tokens = [word.lower() for word in tokens if len(word) > 1]
        doc[i] = tokens
        # update vocabulary
        vocabulary.update(tokens)
    return doc


def load_lines(trainFile, testFile):
    compressionPositiveTokens, compressionNegativeTokens, edemaPositiveTokens, edemaNegativeTokens, compressionPositiveTest, compressionNegativeTest, edemaPositiveTest, edemaNegativeTest = load_file(
        trainFile, testFile)
    compressionPositive = []
    compressionNegative = []
    edemaPositive = []
    edemaNegative = []

    # keep tokens with a min occurrence
    min_occurance = 2
    vocabTokens = [k for k, c in vocabulary.items() if c >= min_occurance]

    # Cleaning terms not defined in the dictionary
    for i in range(len(compressionPositiveTokens)):
        compressionPositiveTokens[i] = [
            w for w in compressionPositiveTokens[i] if w in vocabulary]
    for i in range(len(compressionNegativeTokens)):
        compressionNegativeTokens[i] = [
            w for w in compressionNegativeTokens[i] if w in vocabulary]
    for i in range(len(edemaPositiveTokens)):
        edemaPositiveTokens[i] = [
            w for w in edemaPositiveTokens[i] if w in vocabulary]
    for i in range(len(edemaNegativeTokens)):
        edemaNegativeTokens[i] = [
            w for w in edemaNegativeTokens[i] if w in vocabulary]

    for r in compressionPositiveTokens:
        compressionPositive.append(' '.join(r))
    for r in compressionNegativeTokens:
        compressionNegative.append(' '.join(r))
    for r in edemaPositiveTokens:
        edemaPositive.append(' '.join(r))
    for r in edemaNegativeTokens:
        edemaNegative.append(' '.join(r))
    return compressionPositive, compressionNegative, edemaPositive, edemaNegative, compressionPositiveTest, compressionNegativeTest, edemaPositiveTest, edemaNegativeTest


def dataTokenizer(positiveTrain, negativeTrain, positiveTest, negativeTest, mode):
    # Setting testing and training set
    trainingData = positiveTrain + negativeTrain
    testingData = positiveTest + negativeTest

    # Tokenizer initialization
    tokenizer = Tokenizer()
    tokenizer.fit_on_texts(trainingData)

    # encode training data set
    Xtrain = tokenizer.texts_to_matrix(trainingData, mode=mode)
    Xtest = tokenizer.texts_to_matrix(testingData, mode=mode)

    # Classes
    trainResultData = np.array(
        [1 for _ in range(len(positiveTrain))] + [0 for _ in range(len(negativeTrain))])
    testResultData = np.array(
        [1 for _ in range(len(positiveTest))] + [0 for _ in range(len(negativeTest))])

    return Xtrain, trainResultData, Xtest, testResultData


def saveVocab(lines, filename):
    # convert lines to a single blob of text
    data = '\n'.join(lines)
    # open file
    file = open(filename, 'w')
    # write text
    file.write(data)
    # close file
    file.close()


def saveParams(models, names, filename='best_models_ml_manual'):
    modelParams = []
    for i in range(len(models)):
        modelParams.append(names[i])
        modelParams.append(str(models[i].get_params()))
    data = '\n'.join(modelParams)
    data = data + '\n'
    file = open(filename, 'a')
    file.write(data)
    file.close


def runModel(Xtest, Ytest, model):
    predictionProbabilities = model.predict_proba(Xtest)[:, 1]
    predictions = model.predict(Xtest)
    if isinstance(model, Lasso):
        acc = accuracy_score(Ytest, predictions)
        AUC = roc_auc_score(Ytest, predictionProbabilities)
        tn, fp, fn, tp = confusion_matrix(Ytest, predictions).ravel()
    else:
        acc = accuracy_score(Ytest, predictions)
        AUC = roc_auc_score(Ytest, predictionProbabilities)
        tn, fp, fn, tp = confusion_matrix(Ytest, predictions).ravel()
    '''
    if(predictions.shape[0]>100):
        savetxt('predictions' + str(type(model)) + '.csv',predictions, delimiter=',')
        savetxt('true.csv',Ytest,delimiter=',')
    '''
    sensitivity = tp/(tp+fn)
    specificity = tn/(tn+fp)
    PPV = tp/(tp + fp)
    NPV = tn/(tn + fn)
    return [acc, AUC,specificity,sensitivity,PPV, NPV]


def hyperparameter_tuning(Xtrain, trainingResultData, i):

    # SVM Parameter Tuning - Using Grid Search
    Cs = [1, 1, 1, 1]
    kernels = ['rbf', 'rbf', 'rbf', 'rbf']
    svc = svm.SVC(probability=True, kernel=kernels[i], C=Cs[i])
    svc.fit(Xtrain, trainingResultData)
    if i == 0:
        print("Best Parameters Compression TFIDF")
    elif i == 1:
        print("Best Parameters Compression Freq")
    elif i == 2:
        print("Best Parameter Edema TFIDF")
    else:
        print("Best Parameter Edema Freq")
    # print(svc.get_params())
    svmM = svc

    # RF Parameter Tuning
    # Hyper Parameter Tuning
    # Number of trees in random forest
    n_estimators = [600, 600, 600, 1400]
    # Number of features to consider at every split
    max_features = ['sqrt', 'sqrt', 'auto', 'auto']
    # Maximum number of levels in tree
    max_depth = [20, 20, 110, 10]
    # Minimum number of samples required to split a node
    min_samples_split = [5, 2, 2, 5]
    # Minimum number of samples required at each leaf node
    min_samples_leaf = [1, 1, 1, 1]
    # Method of selecting samples for training each tree
    bootstrap = [False, True, True, False]
    rf = RandomForestClassifier(n_estimators=n_estimators[i], max_features=max_features[i], max_depth=max_depth[i],
                                min_samples_split=min_samples_split[i], min_samples_leaf=min_samples_leaf[i], bootstrap=bootstrap[i])
    # Model Training
    rf.fit(Xtrain, trainingResultData)
    # print(rf.get_params())
    rfM = rf

    # Naive Bayes Tuning
    var_smoothing = [1.0, 0.00433, 0.351, 0.658]
    nb = GaussianNB(var_smoothing=var_smoothing[i])
    nb.fit(Xtrain, trainingResultData)
    # print(nb.get_params())
    nbM = nb
    # log regression
    lsM = LogisticRegression().fit(Xtrain, trainingResultData)

    # Saving parameter details for best models
    models = [svmM, rfM, nbM]
    names = ['SVM', 'RF', 'NB']
    saveParams(models, names, filename='best_models_ml_manual')
    return svmM, rfM, nbM, lsM


def runComparison(Xtrain, Ytrain, Xtest, Ytest, modelType):
    if modelType == 'SVM':
        model = svm.SVC(probability=True)
    elif modelType == 'RandomForest':
        model = RandomForestClassifier()
    elif modelType == 'NB':
        model = GaussianNB()
    elif modelType == 'Log':
        model = LogisticRegression()
    AUC = 100
    acc = 100
    model.fit(Xtrain, Ytrain)
    acc = accuracy_score(Ytest, model.predict(Xtest))
    if modelType == 'Log':
        AUC = roc_auc_score(Ytest, model.predict_proba(Xtest)[:, 1])
        tn, fp, fn, tp = confusion_matrix(Ytest, model.predict(Xtest)).ravel()
    else:
        AUC = roc_auc_score(Ytest, model.predict_proba(Xtest)[:, 1])
        tn, fp, fn, tp = confusion_matrix(Ytest, model.predict(Xtest)).ravel()
    sensitivity = tp/(tp+fn)
    specificity = tn/(tn+fp)
    PPV = tp/(tp + fp)
    NPV = tn/(tn + fn)
    return [acc, AUC, specificity, sensitivity,PPV,NPV]

def specificity(estimator, X, y):
    tn, fp, fn, tp = confusion_matrix(y, estimator.predict(X)).ravel()
    specificity = tn/(tn+fp)
    return specificity

def sensitivity(estimator, X, y):
    tn, fp, fn, tp = confusion_matrix(y, estimator.predict(X)).ravel()
    sensitivity = tp/(tp+fn)
    return sensitivity

def PPV(estimator, X, y):
    tn, fp, fn, tp = confusion_matrix(y, estimator.predict(X)).ravel()
    PPV = tp/(tp + fp)
    return PPV

def NPV(estimator, X, y):
    tn, fp, fn, tp = confusion_matrix(y, estimator.predict(X)).ravel()
    NPV = tn/(tn + fn)
    return NPV

def standardDeviationFolds(XTrain, YTrain, models):
    sdAcc = []
    sdAUC = []
    sdSpec = []
    sdSens = []
    sdPPV = []
    sdNPV = []
    for i in range(len(models)):
        AccScores = cross_val_score(
            models[i], XTrain, YTrain, cv=ShuffleSplit(n_splits=5, test_size=.2), scoring='accuracy')
        AUCScores = cross_val_score(
            models[i], XTrain, YTrain, cv=ShuffleSplit(n_splits=5, test_size=.2), scoring='roc_auc')
        SpecScores = cross_val_score(
            models[i], XTrain, YTrain, cv=ShuffleSplit(n_splits=5, test_size=.2), scoring=specificity)
        SensScores = cross_val_score(
            models[i], XTrain, YTrain, cv=ShuffleSplit(n_splits=5, test_size=.2), scoring=sensitivity)
        PPVScores = cross_val_score(
            models[i], XTrain, YTrain, cv=ShuffleSplit(n_splits=5, test_size=.2), scoring=PPV)
        NPVScores = cross_val_score(
            models[i], XTrain, YTrain, cv=ShuffleSplit(n_splits=5, test_size=.2), scoring=NPV)
        print(estimators[i])
        print('Acc:')
        print(AccScores)
        print('AUC:')
        print(AUCScores)
        sdAcc.append(AccScores.std())
        sdAUC.append(AUCScores.std())
        sdSpec.append(SpecScores.std())
        sdSens.append(SensScores.std())
        sdPPV.append(PPVScores.std())
        sdNPV.append(NPVScores.std())
    return sdAcc, sdAUC, sdSpec, sdSens, sdPPV, sdNPV


def loadProviderData(providerFile):
    compressionPred = []
    edemaPred = []
    compressionTrue = []
    edemaTrue = []
    # Initialize Data
    with open(providerFile) as train_file:
        train_reader = csv.reader(train_file, delimiter=',')
        counter = 0
        for r in train_reader:
            if counter > 0:
                compressionTrue.append(r[1])
                edemaTrue.append(r[2])
                compressionPred.append(r[4])
                edemaPred.append(r[5])
            counter += 1
    return compressionTrue, compressionPred, edemaTrue, edemaPred


def providerPerformance():
    compressionTrue, compressionPred, edemaTrue, edemaPred = loadProviderData(
        file4)
    providerScores = [[0 for i in range(6)] for j in range(2)]
    providerScores[0][0] = accuracy_score(
        y_true=compressionTrue, y_pred=compressionPred)
    providerScores[0][1] = roc_auc_score(
        y_true=compressionTrue, y_score=compressionPred)
    tn, fp, fn, tp = confusion_matrix(compressionTrue, compressionPred).ravel()
    compSensitivity = tn/(tn+fp)
    compSpecificity = tp/(tp+fn)
    compPPV = tp/(tp + fp)
    compNPV = tn/(tn + fn)
    providerScores[0][2] = compSpecificity
    providerScores[0][3] = compSensitivity
    providerScores[0][4] = compPPV
    providerScores[0][5] = compNPV
    tn, fp, fn, tp = confusion_matrix(edemaTrue, edemaPred).ravel()
    edemaSensitivity = tn/(tn+fp)
    edemaSpecificity = tp/(tp+fn)
    edemaPPV = tp/(tp + fp)
    edemaNPV = tn/(tn + fn)
    providerScores[1][0] = accuracy_score(
        y_true=edemaTrue, y_pred=edemaPred)
    providerScores[1][1] = roc_auc_score(
        y_true=edemaTrue, y_score=edemaPred)
    providerScores[1][2] = edemaSpecificity
    providerScores[1][3] = edemaSensitivity
    providerScores[0][4] = edemaPPV
    providerScores[0][5] = edemaNPV

    return providerScores

def ROCCurveGenerator(estimator, X_test, Y_test,data,mode):
    '''
    y_score = estimator.decision_function(X_test)
    fpr,tpr = roc_curve(Y_test, y_score)
    roc_auc = auc(fpr,tpr)
    plt.figure()
    lw = 2
    plt.plot(
        fpr,
        tpr,
        color="darkorange",
        lw=lw,
        label="ROC curve (area = %0.2f)" % roc_auc,
    )
    '''
    RocCurveDisplay.from_estimator(estimator, X_test, Y_test)
    plt.plot([0, 1], [0, 1], color="navy", lw=2, linestyle="--")
    plt.xlim([0.0, 1.0])
    plt.ylim([0.0, 1.05])
    plt.xlabel("False Positive Rate")
    plt.ylabel("True Positive Rate")
    plt.title("Random Forest ROC for " + str(data) + " Data with " + str(mode) + " Tokenization")
    plt.legend(loc="lower right")
    plt.savefig('ROC' + str(data) + str(mode),dpi = 300)


vocabulary = Counter()
vocabTokens = []
compressionPositiveTrain, compressionNegativeTrain, edemaPositiveTrain, edemaNegativeTrain, compressionPositiveTest, compressionNegativeTest, edemaPositiveTest, edemaNegativeTest = load_lines(
    file1, file2)
dummy1, dummy2, dummy3, dumm4, providerCompressionPositiveTest, providerCompressionNegativeTest, providerEdemaPositiveTest, providerEdemaNegativeTest = load_lines(
    file1, file3)
modes = ['tfidf', 'freq']
file = open('best_models_ml_manual', 'w')
file.write('')
file.close
data = [[[0 for k in range(4)] for j in range(len(modes))] for i in range(2)]
providerData = [[[0 for k in range(2)]
                 for j in range(len(modes))] for i in range(2)]
for i in range(2):
    for j in range(len(modes)):
        if i == 0:
            train, trainResults, test, testResults = dataTokenizer(compressionPositiveTrain, compressionNegativeTrain, compressionPositiveTest,
                                                                   compressionNegativeTest, modes[j])
            data[i][j][0] = train
            data[i][j][1] = trainResults
            data[i][j][2] = test
            data[i][j][3] = testResults

            dummy1, dummy2, providerTest, providerTestResults = dataTokenizer(compressionPositiveTrain, compressionNegativeTrain, providerCompressionPositiveTest,
                                                                              providerCompressionNegativeTest, modes[j])
            providerData[i][j][0] = providerTest
            providerData[i][j][1] = providerTestResults
        if i != 0:
            train, trainResults, test, testResults = dataTokenizer(edemaPositiveTrain, edemaNegativeTrain, edemaPositiveTest,
                                                                   edemaNegativeTest, modes[j])
            data[i][j][0] = train
            data[i][j][1] = trainResults
            data[i][j][2] = test
            data[i][j][3] = testResults

            dummy1, dummy2, providerTest, providerTestResults = dataTokenizer(edemaPositiveTrain, edemaNegativeTrain, providerEdemaPositiveTest,
                                                                              providerEdemaNegativeTest, modes[j])
            providerData[i][j][0] = providerTest
            providerData[i][j][1] = providerTestResults
compressionDict = {'Estimator': [],
                   'Tokenizing Mode': [],
                   'Scoring Method': [],
                   'Score': [],
                   'SD': [],
                   'ImprovementOverBase': []}
edemaDict = {'Estimator': [],
             'Tokenizing Mode': [],
             'Scoring Method': [],
             'Score': [],
             'SD': [],
             'ImprovementOverBase': []}
providerCompressionDict = {'Estimator': [],
                           'Tokenizing Mode': [],
                           'Scoring Method': [],
                           'Score': [],
                           'SD': [],
                           'ImprovementOverProvider': []}
providerEdemaDict = {'Estimator': [],
                     'Tokenizing Mode': [],
                     'Scoring Method': [],
                     'Score': [],
                     'SD': [],
                     'ImprovementOverProvider': []}

dataDictionary = [compressionDict, edemaDict]
providerDataDict = [providerCompressionDict, providerEdemaDict]

estimators = ['SVM', 'RandomForest', 'NB', 'Log']
scoringMethods = ['accuracy', 'AUC','specificity','sensitivity','PPV','NPV']

models = [[[0 for k in range(len(estimators))]
           for j in range(len(modes))] for i in range(2)]
sd = [[[[0 for k in range(len(scoringMethods))] for j in range(len(modes))]
       for i in range(len(estimators))] for h in range(2)]
modelCounter = 0
for i in range(2):
    for mode in range(len(modes)):
        svmM1, rfM1, NBM1, LSM1 = hyperparameter_tuning(
            data[i][mode][0], data[i][mode][1], modelCounter)
        models[i][mode][0] = svmM1
        models[i][mode][1] = rfM1
        models[i][mode][2] = NBM1
        models[i][mode][3] = LSM1

        modelsRun = [svmM1, rfM1, NBM1, LSM1]
        accSD, aucSD, specSD, sensSD, PPVSD,NPVSD = standardDeviationFolds(
            data[i][mode][0], data[i][mode][1], modelsRun)
        for j in range(len(estimators)):
            sd[i][j][mode][0] = accSD[j]
            sd[i][j][mode][1] = aucSD[j]
            sd[i][j][mode][2] = specSD[j]
            sd[i][j][mode][3] = sensSD[j]
            sd[i][j][mode][4] = PPVSD[j]
            sd[i][j][mode][5] = NPVSD[j]
        modelCounter = modelCounter + 1

for i in range(2):  # Compression vs Edema
    for mode in range(len(modes)):  # Text Tokenizing Methods
        for e in range(len(estimators)):  # ML methods
            scores = runModel(data[i][mode][2], data[i]
                              [mode][3], models[i][mode][e])
            improvementScores = runComparison(data[i][mode][0], data[i][mode][1],
                                              data[i][mode][2], data[i][mode][3], estimators[e])
            for s in range(len(scores)):
                dataDictionary[i]['Estimator'].append(
                    estimators[e] + modes[mode])
                dataDictionary[i]['Tokenizing Mode'].append(modes[mode])
                dataDictionary[i]['Scoring Method'].append(scoringMethods[s])
                dataDictionary[i]['Score'].append(scores[s])
                dataDictionary[i]['SD'].append(sd[i][e][mode][s])
                dataDictionary[i]['ImprovementOverBase'].append(
                    scores[s]-improvementScores[s])

providerScores = providerPerformance()
for i in range(2):
    for s in range(2):
        providerDataDict[i]['Estimator'].append('provider')
        providerDataDict[i]['Tokenizing Mode'].append('NA')
        providerDataDict[i]['Scoring Method'].append(scoringMethods[s])
        providerDataDict[i]['Score'].append(providerScores[i][s])
        providerDataDict[i]['SD'].append(0)
        providerDataDict[i]['ImprovementOverProvider'].append(0)
for i in range(2):
    for mode in range(len(modes)):
        for e in range(len(estimators)):
            scores = runModel(
                providerData[i][mode][0], providerData[i][mode][1], models[i][mode][e])
            for s in range(len(scores)):
                providerDataDict[i]['Estimator'].append(
                    estimators[e] + modes[mode])
                providerDataDict[i]['Tokenizing Mode'].append(modes[mode])
                providerDataDict[i]['Scoring Method'].append(scoringMethods[s])
                providerDataDict[i]['Score'].append(scores[s])
                providerDataDict[i]['SD'].append(sd[i][e][mode][s])
                providerDataDict[i]['ImprovementOverProvider'].append(
                    scores[s] - providerScores[i][s])

for i in range(2):
    for mode in range(len(modes)):
        x_test = data[i][mode][2]
        y_test = data[i][mode][3]
        dataType = 'comp'
        if i == 0:
            dataType = 'Compression'
        else:
            dataType = 'Edema'
        if mode == 0:
            tokenization = 'TFIDF'
        else:
            tokenization = 'Frequency'
        estimator = models[i][mode][1]
        ROCCurveGenerator(estimator,x_test,y_test,dataType,tokenization)


cdf = pd.DataFrame(dataDictionary[0])
edf = pd.DataFrame(dataDictionary[1])
pcdf = pd.DataFrame(providerDataDict[0])
pedf = pd.DataFrame(providerDataDict[1])

print('Compression Data')
print(cdf)
print('Edema Data')
print(edf)
print('Provider Compression Data')
print(pcdf)
print('Provider Edema Data')
print(pedf)

cdf.to_csv('compression_ML_data.csv')
edf.to_csv('edema_ML_data.csv')
pcdf.to_csv('provider_compression_ML_data.csv')
pedf.to_csv('provider_edema_ML_data.csv')
