# Supplementary material for: Natural language processing augments comorbidity documentation in neurosurgical inpatient admissions
Source: PLoS One. 2024 May 9;19(5):e0303519. doi: 10.1371/journal.pone.0303519 (PMC11081267; doi:10.1371/journal.pone.0303519)
Supplement: S1 Dataset — (ZIP) [file pone.0303519.s002.zip]

Archive with 4 entries (3 files):
- Datasets/
- Datasets/Complete_Test_Data.csv
- Datasets/Provider_Comparison_Subset.csv
- Datasets/Training_Data.csv
