# Supplementary material for: Natural language processing augments comorbidity documentation in neurosurgical inpatient admissions
Source: PLoS One. 2024 May 9;19(5):e0303519. doi: 10.1371/journal.pone.0303519 (PMC11081267; doi:10.1371/journal.pone.0303519)
Supplement: S1 Dataset — (ZIP) [file pone.0303519.s002.zip › Datasets/Complete_Test_Data.csv]

ct_or_mri	exam_type	report_text	brain_compression	brain_edema
1	CT BRAIN C-SPINE WO IV CONTRAST	CT BRAIN C-SPINE WO IV CONTRAST HISTORY: closed head injury with LOC and s/p MVA TECHNIQUE: Multidetector row CT volumetric acquisition was performed through the head and of the c-spine from the posterior cranial fossa to the thoracic inlet without IV contrast. Targeted CT protocol using this patient's history and dose modulation techniques based on this patient's anatomy was employed to minimize…	0	0
1	CTA BRAIN W WO IV CONTRAST	CTA BRAIN W WO IV CONTRAST HISTORY: re-eval IPH TECHNIQUE: Multidetector row CTA volumetric imaging of the brain was performed initially without, and subsequently following administration of low-osmolar intravenous contrast material via a power injector. Targeted CT protocol using this patient's history and dose modulation techniques based on this patient's anatomy was employed to minimize radiat…	1	1
1	CT BRAIN WO IV CONTRAST	CT BRAIN WO IV CONTRAST HISTORY: Headache, N/V, recent spinal surgery TECHNIQUE: Multidetector row CT volumetric acquisition was performed through the head without intravenous contrast enhancement. Targeted CT protocols using this patient's history and dose modulation techniques based on this patient's anatomy were employed to minimize radiation exposure. Image post-processing was performed in th…	0	0
1	CT BRAIN WO IV CONTRAST	CT BRAIN WO IV CONTRAST HISTORY: Intracranial abscess or granuloma; post op abscess drainage and evd placement TECHNIQUE: Multidetector row CT volumetric acquisition was performed through the head without intravenous contrast enhancement. Targeted CT protocols using this patient's history and dose modulation techniques based on this patient's anatomy were employed to minimize radiation exposure. …	1	1
1	CT BRAIN C-SPINE WO IV CONTRAST	CT BRAIN C-SPINE WO IV CONTRAST HISTORY: Head trauma, mod-severe TECHNIQUE: Multidetector row CT volumetric acquisition was performed through the head and of the c-spine from the posterior cranial fossa to the thoracic inlet without IV contrast. Targeted CT protocol using this patient's history and dose modulation techniques based on this patient's anatomy was employed to minimize radiation expos…	1	0
1	CT PANSCAN W IV CONTRAST	CT PANSCAN W IV CONTRAST HISTORY: Head trauma, abdominal pain after fall. TECHNIQUE: CT acquisition was performed through the head and cervical spine prior to the administration of IV contrast. Low-osmolar intravenous contrast material was then injected and imaging was performed through the chest, abdomen and pelvis. Image post-processing of the chest, abdomen, pelvis, cervical, thoracic and lumb…	0	0
1	CT BRAIN WO IV CONTRAST	CT BRAIN WO IV CONTRAST HISTORY: Altered mental status status post stab wound TECHNIQUE: Multidetector row CT volumetric acquisition was performed through the head without intravenous contrast enhancement. Targeted CT protocols using this patient's history and dose modulation techniques based on this patient's anatomy were employed to minimize radiation exposure. Image post-processing was perform…	1	0
1	CTA BRAIN AND NECK W WO IV CONTRAST	CTA BRAIN AND NECK W WO IV CONTRAST HISTORY: left arm weakness TECHNIQUE: Multidetector row CT volumetric imaging was performed through the brain without contrast followed by CTA of the brain and neck after administration of low-osmolar intravenous contrast material via a power injector. Targeted CT protocol using this patient's history and dose modulation techniques based on this patient's anato…	0	0
1	CTA BRAIN W WO IV CONTRAST	CTA BRAIN W WO IV CONTRAST HISTORY: spontaneous SDH, headache, nausea TECHNIQUE: Multidetector row CTA volumetric imaging of the brain was performed initially without, and subsequently following administration of low-osmolar intravenous contrast material via a power injector. Targeted CT protocol using this patient's history and dose modulation techniques based on this patient's anatomy was emplo…	1	0
1	CTA BRAIN AND NECK W WO IV CONTRAST	CTA BRAIN AND NECK W WO IV CONTRAST HISTORY: Stroke/TIA, assess intracranial arteries; Stroke/TIA, assess extracranial arteries TECHNIQUE: Multidetector row CT volumetric imaging was performed through the brain without contrast followed by CTA of the brain and neck after administration of low-osmolar intravenous contrast material via a power injector. Targeted CT protocol using this patient's his…	1	1
1	CTA BRAIN AND NECK W WO IV CONTRAST	CTA BRAIN AND NECK W WO IV CONTRAST HISTORY: Concern for TIA, syncope TECHNIQUE: Multidetector row CT volumetric imaging was performed through the brain without contrast followed by CTA of the brain and neck after administration of low-osmolar intravenous contrast material via a power injector. Targeted CT protocol using this patient's history and dose modulation techniques based on this patient'…	0	0
1	CT BRAIN WO IV CONTRAST	CT BRAIN WO IV CONTRAST HISTORY: SP SHUNT; SP SHUNT TECHNIQUE: Multidetector row CT volumetric acquisition was performed through the head without intravenous contrast enhancement. Targeted CT protocols using this patient's history and dose modulation techniques based on this patient's anatomy were employed to minimize radiation exposure. Image post-processing was performed in the axial and corona…	0	0
1	CTA BRAIN AND NECK W WO IV CONTRAST	CTA BRAIN AND NECK W WO IV CONTRAST HISTORY: Stroke/TIA, assess extracranial arteries TECHNIQUE: Multidetector row CT volumetric imaging was performed through the brain without contrast followed by CTA of the brain and neck after administration of low-osmolar intravenous contrast material via a power injector. Targeted CT protocol using this patient's history and dose modulation techniques based …	0	0
1	CT BRAIN WO IV CONTRAST	CT BRAIN WO IV CONTRAST HISTORY: Craniotomy, status post suboccipital decompression for category 1 malformation TECHNIQUE: Multidetector row CT volumetric acquisition was performed through the head without intravenous contrast enhancement. Targeted CT protocols using this patient's history and dose modulation techniques based on this patient's anatomy were employed to minimize radiation exposure.…	0	0
2	MRI BRAIN W WO IV CONTRAST	MRI BRAIN W WO IV CONTRAST HISTORY: 65-year-old male with history of a suprasellar lesion suggestive of craniopharyngioma and worsening headaches. TECHNIQUE: Pre and post intravenous contrast enhanced MR images of the brain were acquired according to the standard protocol. COMPARISON: Brain MRI examinations most recently 5/30/2021. FINDINGS: Intra-axial structures: Mild T2/FLAIR hyperintensities …	0	0
1	CT BRAIN C-SPINE WO IV CONTRAST	CT BRAIN C-SPINE WO IV CONTRAST HISTORY: fall, hematoma to forehead TECHNIQUE: Multidetector row CT volumetric acquisition was performed through the head and of the c-spine from the posterior cranial fossa to the thoracic inlet without IV contrast. Targeted CT protocol using this patient's history and dose modulation techniques based on this patient's anatomy was employed to minimize radiation ex…	0	0
1	CT BRAIN WO IV CONTRAST	CT BRAIN WO IV CONTRAST HISTORY: Subdural hematoma TECHNIQUE: Multidetector row CT volumetric acquisition was performed through the head without intravenous contrast enhancement. Targeted CT protocols using this patient's history and dose modulation techniques based on this patient's anatomy were employed to minimize radiation exposure. Image post-processing was performed in the axial and coronal…	1	0
1	CTA ELVO HEAD AND NECK	CTA ELVO HEAD AND NECK HISTORY: garbled speech, left weakness, expressive aphasia; Acute Stroke TECHNIQUE: Multidetector row CT volumetric imaging was performed through the brain without contrast followed by CTA volumetric imaging of the brain and neck after administration of low-osmolar intravenous contrast material via a power injector. Targeted CT protocol using this patient's history and dose…	1	1
1	CT BRAIN WO IV CONTRAST	CT BRAIN WO IV CONTRAST HISTORY: closed head injury, recent VP shunt placement, pain. TECHNIQUE: Multidetector row CT volumetric acquisition was performed through the head without intravenous contrast enhancement. Targeted CT protocols using this patient's history and dose modulation techniques based on this patient's anatomy were employed to minimize radiation exposure. Image post-processing was…	1	0
1	CT PANSCAN W IV CONTRAST	CT PANSCAN W IV CONTRAST HISTORY: fall, AMS; pain s/p trauma TECHNIQUE: CT acquisition was performed through the head and cervical spine prior to the administration of IV contrast. Low-osmolar intravenous contrast material was then injected and imaging was performed through the chest, abdomen and pelvis. Image post-processing of the chest, abdomen, pelvis, cervical, thoracic and lumbar spine was …	1	0
1	CT BRAIN FACE C-SPINE WO IV CONTRAST	CTA BRAIN AND NECK W WO IV CONTRAST, CT THORACIC SPINE WO IV CONTRAST, CT CHEST ONLY W IV CONTRAST, CT BRAIN FACE C-SPINE WO IV CONTRAST, CT ABDOMEN PELVIS W IV CONTRAST AND CT L-SPINE WO IV HISTORY: C1 fracture TECHNIQUE: CT acquisition was performed through the head and face prior to the administration of IV contrast. Low-osmolar intravenous contrast material was then injected and imaging was p…	1	0
1	CT BRAIN WO IV CONTRAST	CT BRAIN WO IV CONTRAST HISTORY: Shunt placement, normal pressure hydrocephalus TECHNIQUE: Multidetector row CT volumetric acquisition was performed through the head without intravenous contrast enhancement. Targeted CT protocols using this patient's history and dose modulation techniques based on this patient's anatomy were employed to minimize radiation exposure. Image post-processing was perfo…	0	0
1	CTA BRAIN AND NECK W WO IV CONTRAST	CTA BRAIN AND NECK W WO IV CONTRAST HISTORY: Neuro deficit, acute, stroke suspected TECHNIQUE: Multidetector row CT volumetric imaging was performed through the brain without contrast followed by CTA of the brain and neck after administration of low-osmolar intravenous contrast material via a power injector. Targeted CT protocol using this patient's history and dose modulation techniques based on…	0	0
1	CT PANSCAN FACE AND CTA NECK W IV CONTRAST	CT PANSCAN FACE AND CTA NECK W IV CONTRAST HISTORY: trauma, mvc, altered TECHNIQUE: CT acquisition was performed through the head and face prior to the administration of IV contrast. Low-osmolar intravenous contrast material was then injected and imaging was performed through the neck, chest, abdomen and pelvis. CTA image post-processing of the neck was performed using Maximum Intensity Projectio…	0	0
2	MRI BRAIN W WO IV CONTRAST	Name: ROMERO, HECTOR MRN: 10014943195 DOB: 09/01/1954 Sex: M Accession: 54637208 Exam: MRI BRAIN W WO IV CONTRAST Visit: 2009791070 Exam Date : 08/03/2021 07:56 AM MRI BRAIN W WO IV CONTRAST HISTORY: Follow-up evaluation sphenoid/sellar necrosis with diplopia TECHNIQUE: Pre and post intravenous contrast enhanced MR images of the brain were acquired according to the standard protocol. COMPARISON: …	0	0
2	MRI BRAIN W WO IV CONTRAST	MRI BRAIN W WO IV CONTRAST HISTORY: 74-year-old female with right temporal brain mass TECHNIQUE: Pre and post intravenous contrast enhanced MR images of the brain were acquired according to the standard protocol. COMPARISON: Outside CTA of the head and neck from South County Hospital 10/30/2021. FINDINGS: Intra-axial structures: Peripherally enhancing 3.6 x 5.7 x 3.1 cm mass centered in the right…	1	1
1	CT PANSCAN FACE W IV CONTRAST	CT PANSCAN FACE W IV CONTRAST HISTORY: fall, seziure TECHNIQUE: CT acquisition was performed through the head, face and cervical spine prior to the administration of IV contrast. Low-osmolar intravenous contrast material was then injected and imaging was performed through the chest, abdomen and pelvis. Image post-processing of the face, chest, abdomen, pelvis, cervical, thoracic and lumbar spine …	1	1
1	CT PANSCAN W IV CONTRAST	CT PANSCAN W IV CONTRAST HISTORY: trauma TECHNIQUE: CT acquisition was performed through the head and cervical spine prior to the administration of IV contrast. Low-osmolar intravenous contrast material was then injected and imaging was performed through the chest, abdomen and pelvis. Image post-processing of the chest, abdomen, pelvis, cervical, thoracic and lumbar spine was performed in the axi…	1	0
1	CT BRAIN WO IV CONTRAST	CT BRAIN WO IV CONTRAST HISTORY: headache with recent subdural TECHNIQUE: Multidetector row CT volumetric acquisition was performed through the head without intravenous contrast enhancement. Targeted CT protocols using this patient's history and dose modulation techniques based on this patient's anatomy were employed to minimize radiation exposure. Image post-processing was performed in the axial…	1	0
1	CTA BRAIN AND NECK W WO IV CONTRAST	CTA BRAIN AND NECK W WO IV CONTRAST HISTORY: Dizziness, non-specific; persistent headaches as well since MVA 9/1/2021 TECHNIQUE: Multidetector row CT volumetric imaging was performed through the brain without contrast followed by CTA of the brain and neck after administration of low-osmolar intravenous contrast material via a power injector. Targeted CT protocol using this patient's history and d…	1	0
2	MRI BRAIN W WO IV CONTRAST	MRI BRAIN W WO IV CONTRAST HISTORY: Brain mass on CT scan, evaluate for meningioma. TECHNIQUE: Pre and post intravenous contrast enhanced MR images of the brain were acquired according to the standard protocol. COMPARISON: Brain CT dated 9/10/2021. FINDINGS: Intra-axial structures: Scattered periventricular and subcortical white matter FLAIR hyperintensities, likely on basis of mild chronic micro…	1	0
1	CT BRAIN WO IV CONTRAST	CT BRAIN WO IV CONTRAST HISTORY: Neuro deficit, acute, stroke suspected TECHNIQUE: Multidetector row CT volumetric acquisition was performed through the head without intravenous contrast enhancement. Targeted CT protocols using this patient's history and dose modulation techniques based on this patient's anatomy were employed to minimize radiation exposure. Image post-processing was performed in …	0	0
2	MRI BRAIN WO IV CONTRAST, MRI ENTIRE SPINE (C,T,L) WO IV CONTRAST	Name: MERCEDES, ANGELA M MRN: 10017769225 DOB: 11/10/1973 Sex: F Accession: 54624514 Exam: MRI BRAIN WO IV CONTRAST Visit: 1009887295 Exam Date : 08/31/2021 05:01 PM MRI BRAIN WO IV CONTRAST, MRI ENTIRE SPINE (C,T,L) WO IV CONTRAST HISTORY: 47 y.o.?with severe headaches for many years. The headaches are located in the occipital region and radiate forward. They are worsened with coughing, sneezing…	1	0
2	MRI ORBIT W WO IV CONTRAST	MRI ORBIT W WO IV CONTRAST HISTORY: Left orbital mass TECHNIQUE: Standard MR images of the brain along with high resolution coronal STIR, axial FS T2, axial and coronal T1 pre contrast and FS post intravenous contrast axial and coronal T1-weighted imaging through the orbits were performed. COMPARISON: CT 9/5/2021. MRI 5/6/2015 FINDINGS: Orbits: Centered in the left frontal bone involving the orbi…	1	0
1	CTA ELVO HEAD AND NECK	CTA ELVO HEAD AND NECK HISTORY: Neuro deficit, acute, stroke suspected; Acute Stroke TECHNIQUE: Multidetector row CT volumetric imaging was performed through the brain without contrast followed by CTA volumetric imaging of the brain and neck after administration of low-osmolar intravenous contrast material via a power injector. Targeted CT protocol using this patient's history and dose modulation…	0	0
1	CTA BRAIN AND NECK W WO IV CONTRAST	CTA BRAIN AND NECK W WO IV CONTRAST, CT CERVICAL SPINE WO IV CONTRAST HISTORY: recent SDH, prior L MCA syndrome- new aphasia TECHNIQUE: Multidetector row CT volumetric imaging was performed through the brain without contrast followed by CTA of the brain and neck after administration of low-osmolar intravenous contrast material via a power injector. Targeted CT protocol using this patient's histor…	0	0
1	CT BRAIN WO IV CONTRAST	CT BRAIN WO IV CONTRAST HISTORY: Mental status change, persistent or worsening; altered mental status TECHNIQUE: Multidetector row CT volumetric acquisition was performed through the head without intravenous contrast enhancement. Targeted CT protocols using this patient's history and dose modulation techniques based on this patient's anatomy were employed to minimize radiation exposure. Image pos…	0	0
1	CT BRAIN C-SPINE WO IV CONTRAST	CT BRAIN C-SPINE WO IV CONTRAST, CT T-SPINE AND L-SPINE WO IV CONTRAST HISTORY: fall with head strike TECHNIQUE: Multidetector row CT volumetric acquisition was performed through the head, C-spine and T-spine without IV contrast. Targeted CT protocol using this patient's history and dose modulation techniques based on this patient's anatomy was employed to minimize radiation exposure. Image post-…	0	0
1	CT BRAIN C-SPINE WO IV CONTRAST	CT BRAIN C-SPINE WO IV CONTRAST HISTORY: fall, headache, weakness TECHNIQUE: Multidetector row CT volumetric acquisition was performed through the head and of the c-spine from the posterior cranial fossa to the thoracic inlet without IV contrast. Targeted CT protocol using this patient's history and dose modulation techniques based on this patient's anatomy was employed to minimize radiation expo…	0	0
1	CT BRAIN C-SPINE WO IV CONTRAST	CT BRAIN C-SPINE WO IV CONTRAST, CT FACE WO IV CONTRAST HISTORY: fall with headstrike GCS 13, trauma to ear/face TECHNIQUE: Multidetector row CT volumetric acquisition was performed through the head, face and of the cervical spine from the posterior cranial fossa to the thoracic inlet without IV contrast. Targeted CT protocol using this patient's history and dose modulation techniques based on th…	0	0
1	CT BRAIN C-SPINE WO IV CONTRAST	CT BRAIN C-SPINE WO IV CONTRAST HISTORY: fall, head trauma TECHNIQUE: Multidetector row CT volumetric acquisition was performed through the head and of the c-spine from the posterior cranial fossa to the thoracic inlet without IV contrast. Targeted CT protocol using this patient's history and dose modulation techniques based on this patient's anatomy was employed to minimize radiation exposure. I…	1	0
1	CT PANSCAN W IV CONTRAST	CT PANSCAN W IV CONTRAST HISTORY: fall with head strike, LOC, T and L spine tenderness TECHNIQUE: CT acquisition was performed through the head and cervical spine prior to the administration of IV contrast. Low-osmolar intravenous contrast material was then injected and imaging was performed through the chest, abdomen and pelvis. Image post-processing of the chest, abdomen, pelvis, cervical, thor…	0	0
1	CT BRAIN WO IV CONTRAST	CT BRAIN WO IV CONTRAST HISTORY: 67-year-old male with head trauma after fall, mod-severe; fall TECHNIQUE: Multidetector row CT volumetric acquisition was performed through the head without intravenous contrast enhancement. Targeted CT protocols using this patient's history and dose modulation techniques based on this patient's anatomy were employed to minimize radiation exposure. Image post-proc…	1	0
2	MRI BRAIN W WO IV CONTRAST	MRI BRAIN W WO IV CONTRAST HISTORY: Delirium and altered mental status. TECHNIQUE: Pre and post intravenous contrast enhanced MR images of the brain were acquired according to the standard protocol. COMPARISON: Head CT scan performed on December 5, 2019 at 2104. FINDINGS: Intra-axial structures: 1. Mild leukoaraiosis (i.e., "small-vessel" white matter disease). 2. and white matter signal is norma…	0	0
1	CT PANSCAN W IV CONTRAST	CT PANSCAN W IV CONTRAST HISTORY: 67-year-old male with fall from 12 foot ladder, landing on right side. TECHNIQUE: CT acquisition was performed through the head and cervical spine prior to the administration of IV contrast. Low-osmolar intravenous contrast material was then injected and imaging was performed through the chest, abdomen and pelvis. Image post-processing of the chest, abdomen, pelv…	0	0
1	CT BRAIN WO IV CONTRAST	CT BRAIN WO IV CONTRAST HISTORY: Subdural hemorrhage; post-op 74-year-old male with history of A. fib on anticoagulation who presented with one week of headache, generalized weakness and dizziness admitted for mixed density right-sided subdural hematoma with right to left midline shift status post subdural hematoma evacuation. TECHNIQUE: Multidetector row CT volumetric acquisition was performed t…	1	0
1	CT BRAIN WO IV CONTRAST	CT BRAIN WO IV CONTRAST HISTORY: CSF leak? TECHNIQUE: Multidetector row CT volumetric acquisition was performed through the head without intravenous contrast enhancement. Targeted CT protocols using this patient's history and dose modulation techniques based on this patient's anatomy were employed to minimize radiation exposure. Image post-processing was performed in the axial and coronal planes.…	0	0
1	CTA BRAIN AND NECK W WO IV CONTRAST	CTA BRAIN AND NECK W WO IV CONTRAST HISTORY: 2 days dizziness, visual changes. high suspicion for posterior stroke. also hypertensive and mild headache TECHNIQUE: Multidetector row CT volumetric imaging was performed through the brain and neck without contrast followed by CTA of the brain and neck after administration of low-osmolar intravenous contrast material via a power injector. Targeted CT …	0	0
1	CTA BRAIN AND NECK W WO IV CONTRAST	CTA BRAIN AND NECK W WO IV CONTRAST, CT CERVICAL SPINE WO IV CONTRAST HISTORY: known subdural, also mma embo eval TECHNIQUE: Multidetector row CT volumetric imaging was performed through the brain and cervical spine without contrast followed by CTA of the brain and neck after administration of low-osmolar intravenous contrast material via a power injector. Targeted CT protocol using this patient'…	1	0
1	CT BRAIN C-SPINE WO IV CONTRAST	CT BRAIN C-SPINE WO IV CONTRAST HISTORY: Fall down 8 steps, + LOC, repetitive questioning, etoh. Head and neck pain post trauma. TECHNIQUE: Multidetector row CT volumetric acquisition was performed through the head and of the c-spine from the posterior cranial fossa to the thoracic inlet without IV contrast. Targeted CT protocol using this patient's history and dose modulation techniques based on…	1	0
1	CTA ELVO HEAD AND NECK	CTA ELVO HEAD AND NECK HISTORY: Neuro deficit, acute, stroke suspected; Acute Stroke TECHNIQUE: Multidetector row CT volumetric imaging was performed through the brain without contrast followed by CTA volumetric imaging of the brain and neck after administration of low-osmolar intravenous contrast material via a power injector. Targeted CT protocol using this patient's history and dose modulation…	0	0
1	CT BRAIN FACE C-SPINE WO IV CONTRAST	CT BRAIN FACE C-SPINE WO IV CONTRAST HISTORY: Fall with Right Facial Trauma TECHNIQUE: Multidetector row CT volumetric acquisition was performed through the head, face and of the cervical spine from the posterior cranial fossa to the thoracic inlet without IV contrast. Targeted CT protocol using this patient's history and dose modulation techniques based on this patient's anatomy was employed to …	1	0
1	CTA BRAIN AND NECK W WO IV CONTRAST	CTA BRAIN AND NECK W WO IV CONTRAST HISTORY: ? aneuyrsmal rupture TECHNIQUE: Multidetector row CT volumetric imaging was performed through the brain without contrast followed by CTA of the brain and neck after administration of low-osmolar intravenous contrast material via a power injector. Targeted CT protocol using this patient's history and dose modulation techniques based on this patient's an…	0	0
1	CT BRAIN C-SPINE WO IV CONTRAST	CT BRAIN C-SPINE WO IV CONTRAST HISTORY: fall OOB, hit head TECHNIQUE: Multidetector row CT volumetric acquisition was performed through the head and of the c-spine from the posterior cranial fossa to the thoracic inlet without IV contrast. Targeted CT protocol using this patient's history and dose modulation techniques based on this patient's anatomy was employed to minimize radiation exposure. …	1	0
1	CT BRAIN WO IV CONTRAST	CT BRAIN WO IV CONTRAST HISTORY: post operative evaluation TECHNIQUE: Multidetector row CT volumetric acquisition was performed through the head without intravenous contrast enhancement. Targeted CT protocols using this patient's history and dose modulation techniques based on this patient's anatomy were employed to minimize radiation exposure. Image post-processing was performed in the axial and…	1	0
1	CTA BRAIN AND NECK W WO IV CONTRAST	CTA BRAIN AND NECK W WO IV CONTRAST HISTORY: seizure, altered, c/f brain bleed TECHNIQUE: Multidetector row CT volumetric imaging was performed through the brain without contrast followed by CTA of the brain and neck after administration of low-osmolar intravenous contrast material via a power injector. Targeted CT protocol using this patient's history and dose modulation techniques based on this…	0	0
2	MRI BRAIN W WO IV CONTRAST	MRI BRAIN W WO IV CONTRAST HISTORY: First time seizures; evaluate for seizure locus. TECHNIQUE: T1 pre-contrast and post intravenous contrast enhanced MR images of the brain were acquired. Additional pre-contrast images were not obtained. Examination was limited due to agitation despite premedication. COMPARISON: MRI brain from 10/30/2021 and CTs from January 2021, March 2020, and July 2017. FIND…	0	0
1	CT BRAIN WO IV CONTRAST	CT BRAIN WO IV CONTRAST HISTORY: 81-year-old male with history of thoracolumbar sacral pelvis fixation in 2018 now admitted status post T5 to pelvis fusion with revision of prior hardware, now with new onset aphasia. TECHNIQUE: Multidetector row CT volumetric acquisition was performed through the head without intravenous contrast enhancement. Targeted CT protocols using this patient's history and…	0	0
2	MRI BRAIN W WO IV CONTRAST	MRI BRAIN W WO IV CONTRAST HISTORY: 72-year-old woman with altered mental status after deep brain stimulation lead placement. TECHNIQUE: Pre and post intravenous contrast enhanced MR images of the brain were acquired according to the standard protocol. COMPARISON: CT of the brain dated 10/20/2021. MRI of the brain dated 8/4/2021. FINDINGS: Intra-axial structures: Minimal scattered T2/FLAIR white …	0	0
1	CT BRAIN WO IV CONTRAST	CT BRAIN WO IV CONTRAST HISTORY: severe headache; hx of VP shunt TECHNIQUE: Multidetector row CT volumetric acquisition was performed through the head without intravenous contrast enhancement. Targeted CT protocols using this patient's history and dose modulation techniques based on this patient's anatomy were employed to minimize radiation exposure. Image post-processing was performed in the axi…	0	0
1	CT BRAIN WO IV CONTRAST	CT BRAIN WO IV CONTRAST HISTORY: History normal pressure hydrocephalus status post VP shunt placement TECHNIQUE: Multidetector row CT volumetric acquisition was performed through the head without intravenous contrast enhancement. Targeted CT protocols using this patient's history and dose modulation techniques based on this patient's anatomy were employed to minimize radiation exposure. Image pos…	0	0
1	CT PANSCAN W IV CONTRAST	CT PANSCAN W IV CONTRAST HISTORY: fall, unable to give hx, hx of dementia. bruising to head, seizure after fall, grimmace to chest and abdominal palpation, bruising to right upper posterior chest wall. Grimmace with hip ROM TECHNIQUE: CT acquisition was performed through the head and cervical spine prior to the administration of IV contrast. Low-osmolar intravenous contrast material was then inje…	0	0
1	CT BRAIN WO IV CONTRAST	CT BRAIN WO IV CONTRAST HISTORY: Headache, new or worsening, neuro deficit (Age 19-49y); headaches after surgery for tethered cord TECHNIQUE: Multidetector row CT volumetric acquisition was performed through the head without intravenous contrast enhancement. Targeted CT protocols using this patient's history and dose modulation techniques based on this patient's anatomy were employed to minimize …	0	0
1	CT BRAIN WO IV CONTRAST	CT BRAIN WO IV CONTRAST HISTORY: re-eval SAH and IPH TECHNIQUE: Multidetector row CT volumetric acquisition was performed through the head without intravenous contrast enhancement. Targeted CT protocols using this patient's history and dose modulation techniques based on this patient's anatomy were employed to minimize radiation exposure. Image post-processing was performed in the axial and coron…	1	1
1	CTA BRAIN W WO IV CONTRAST	CTA BRAIN W WO IV CONTRAST HISTORY: HA, fever, s/p tumor resection TECHNIQUE: Multidetector row CTA volumetric imaging of the brain was performed initially without, and subsequently following administration of low-osmolar intravenous contrast material via a power injector. Targeted CT protocol using this patient's history and dose modulation techniques based on this patient's anatomy was employed…	0	1
1	CTA BRAIN AND NECK W WO IV CONTRAST	CTA BRAIN AND NECK W WO IV CONTRAST HISTORY: weakness, hallucinations TECHNIQUE: Multidetector row CT volumetric imaging was performed through the brain without contrast followed by CTA of the brain and neck after administration of low-osmolar intravenous contrast material via a power injector. Targeted CT protocol using this patient's history and dose modulation techniques based on this patient'…	1	1
2	MRI BRAIN W WO IV CONTRAST	MRI BRAIN W WO IV CONTRAST HISTORY: New brain mass TECHNIQUE: Pre and post intravenous contrast enhanced MR images of the brain were acquired according to the standard protocol. COMPARISON: CT brain October 1, 2021 FINDINGS: Intra-axial structures: In the left posterior periatrial white matter is a large area of T2/FLAIR hyperintense signal with serpiginous postcontrast enhancement. This entire a…	1	1
1	CT BRAIN WO IV CONTRAST	CT BRAIN WO IV CONTRAST HISTORY: 6hr repeat TECHNIQUE: Multidetector row CT volumetric acquisition was performed through the head without intravenous contrast enhancement. Targeted CT protocols using this patient's history and dose modulation techniques based on this patient's anatomy were employed to minimize radiation exposure. Image post-processing was performed in the axial and coronal planes…	1	0
1	CT BRAIN WO IV CONTRAST	CT BRAIN WO IV CONTRAST HISTORY: Headache, new or worsening (Age >= 50y) TECHNIQUE: Multidetector row CT volumetric acquisition was performed through the head without intravenous contrast enhancement. Targeted CT protocols using this patient's history and dose modulation techniques based on this patient's anatomy were employed to minimize radiation exposure. Image post-processing was performed in…	1	0
1	CT BRAIN WO IV CONTRAST	CT BRAIN WO IV CONTRAST HISTORY: repeat head ct TECHNIQUE: Multidetector row CT volumetric acquisition was performed through the head without intravenous contrast enhancement. Targeted CT protocols using this patient's history and dose modulation techniques based on this patient's anatomy were employed to minimize radiation exposure. Image post-processing was performed in the axial and coronal pl…	0	0
1	CT BRAIN WO IV CONTRAST	CT BRAIN WO IV CONTRAST HISTORY: repeat head CT TECHNIQUE: Multidetector row CT volumetric acquisition was performed through the head without intravenous contrast enhancement. Targeted CT protocols using this patient's history and dose modulation techniques based on this patient's anatomy were employed to minimize radiation exposure. Image post-processing was performed in the axial and coronal pl…	1	1
1	CT PANSCAN W IV CONTRAST	CT PANSCAN W IV CONTRAST HISTORY: gcs 3 trauma TECHNIQUE: CT acquisition was performed through the head and cervical spine prior to the administration of IV contrast. Low-osmolar intravenous contrast material was then injected and imaging was performed through the chest, abdomen and pelvis. Image post-processing of the chest, abdomen, pelvis, cervical, thoracic and lumbar spine was performed in t…	1	0
1	CTA BRAIN W WO IV CONTRAST	CTA BRAIN W WO IV CONTRAST HISTORY: SAH, worsening mental status TECHNIQUE: Multidetector row CTA volumetric imaging of the brain was performed initially without, and subsequently following administration of low-osmolar intravenous contrast material via a power injector. Targeted CT protocol using this patient's history and dose modulation techniques based on this patient's anatomy was employed t…	0	0
1	CT PANSCAN W IV CONTRAST	CT PANSCAN W IV CONTRAST HISTORY: trauma TECHNIQUE: CT acquisition was performed through the head and cervical spine prior to the administration of IV contrast. Low-osmolar intravenous contrast material was then injected and imaging was performed through the chest, abdomen and pelvis. Image post-processing of the chest, abdomen, pelvis, cervical, thoracic and lumbar spine was performed in the axi…	1	0
1	CTA ELVO HEAD AND NECK	CTA ELVO HEAD AND NECK HISTORY: Stroke/TIA, assess extracranial arteries; Acute Stroke TECHNIQUE: Multidetector row CT volumetric imaging was performed through the brain without contrast followed by CTA volumetric imaging of the brain and neck after administration of low-osmolar intravenous contrast material via a power injector. Targeted CT protocol using this patient's history and dose modulati…	1	0
1	CT BRAIN WO IV CONTRAST	CT BRAIN WO IV CONTRAST HISTORY: repeat head CT, SAH, SDH TECHNIQUE: Multidetector row CT volumetric acquisition was performed through the head without intravenous contrast enhancement. Targeted CT protocols using this patient's history and dose modulation techniques based on this patient's anatomy were employed to minimize radiation exposure. Image post-processing was performed in the axial and …	1	0
2	MRI BRAIN W WO IV CONTRAST	MRI BRAIN W WO IV CONTRAST HISTORY: New onset right-sided hearing loss TECHNIQUE: Pre and post intravenous contrast enhanced MR images of the brain with attention to the internal auditory canals and cerebellopontine angle cisterns were performed according to the standard protocol. COMPARISON: CTA brain June 2, 2021, MRI brain October 14, 2018 FINDINGS: Intra-axial structures: Gray and white matte…	0	0
1	CTA BRAIN W WO IV CONTRAST	CTA BRAIN W WO IV CONTRAST HISTORY: Headache, acute, normal neuro exam TECHNIQUE: Multidetector row CTA volumetric imaging of the brain was performed initially without, and subsequently following administration of low-osmolar intravenous contrast material via a power injector. Targeted CT protocol using this patient's history and dose modulation techniques based on this patient's anatomy was empl…	0	0
1	CT BRAIN WO IV CONTRAST	CT BRAIN WO IV CONTRAST HISTORY: assess for fluid collection around drain prior to removal TECHNIQUE: Multidetector row CT volumetric acquisition was performed through the head without intravenous contrast enhancement. Targeted CT protocols using this patient's history and dose modulation techniques based on this patient's anatomy were employed to minimize radiation exposure. Image post-processin…	0	0
1	CT BRAIN WO IV CONTRAST	CT BRAIN WO IV CONTRAST HISTORY: Subdural hemorrhage; postop TECHNIQUE: Multidetector row CT volumetric acquisition was performed through the head without intravenous contrast enhancement. Targeted CT protocols using this patient's history and dose modulation techniques based on this patient's anatomy were employed to minimize radiation exposure. Image post-processing was performed in the axial a…	0	0
1	CT BRAIN WO IV CONTRAST	CT BRAIN WO IV CONTRAST HISTORY: Weakness--evaluate for ICH TECHNIQUE: Multidetector row CT volumetric acquisition was performed through the head without IV contrast. Targeted CT protocol using this patient's history and dose modulation techniques based on this patient's anatomy was employed to minimize radiation exposure. COMPARISON: CT 4/27/2021 FINDINGS: Intra-axial structures: There are bihem…	0	0
2	MRI BRAIN WO IV CONTRAST	MRI BRAIN WO IV CONTRAST HISTORY: 75yo F with prior L temporal stroke, COPD, CAD s/p MI with stents on DAPT (aspirin, cilostazol), HFpEF, PVD, ?left eye vitreous hemorrhages and receives serial intravitreal injections, with acute painless vision loss of her left eye at 9:30pm on 5/31/21, went to OSH where CT/CTA showed no evidence of hemorrhage or LVO, though with high-grade L ICA stenosis of 70-…	0	0
1	CT BRAIN WO IV CONTRAST	CT BRAIN WO IV CONTRAST HISTORY: Altered mental status; new onset severe HA TECHNIQUE: Multidetector row CT volumetric acquisition was performed through the head without IV contrast. Targeted CT protocol using this patient's history and dose modulation techniques based on this patient's anatomy was employed to minimize radiation exposure. COMPARISON: CT brain from 6/1/2021. FINDINGS: Intra-axial …	0	0
1	CTA BRAIN AND NECK W WO IV CONTRAST	CTA BRAIN AND NECK W WO IV CONTRAST HISTORY: Neuro deficit, acute, stroke suspected TECHNIQUE: Multidetector row CT volumetric imaging was performed through the brain without contrast followed by CTA of the brain and neck after administration of low-osmolar intravenous contrast material via a power injector. Targeted CT protocol using this patient's history and dose modulation techniques based on…	0	0
1	CTA BRAIN AND NECK W WO IV CONTRAST	CTA BRAIN AND NECK W WO IV CONTRAST HISTORY: fall, neck pain, lightheadedness, C2 bilateral lamina fracture, eval for dissection- TECHNIQUE: Multidetector row CT volumetric imaging was performed through the brain without contrast followed by CTA of the brain and neck after administration of low-osmolar intravenous contrast material via a power injector. Targeted CT protocol using this patient's h…	0	0
1	CTA BRAIN W WO IV CONTRAST	CTA BRAIN W WO IV CONTRAST HISTORY: Patient with severe/sudden occipital headache yesterday morning. Rule out bleed. Rule out aneurysm. Note: History of Chiari malformation. TECHNIQUE: Multidetector row CTA volumetric imaging of the brain was performed initially without, and subsequently following administration of low-osmolar intravenous contrast material via a power injector. Targeted CT protoc…	0	0
1	CT BRAIN WO IV CONTRAST	CT BRAIN WO IV CONTRAST HISTORY: Dizziness, non-specific TECHNIQUE: Multidetector row CT volumetric acquisition was performed through the head without intravenous contrast enhancement. Targeted CT protocols using this patient's history and dose modulation techniques based on this patient's anatomy were employed to minimize radiation exposure. Image post-processing was performed in the axial and c…	0	0
1	CT BRAIN WO IV CONTRAST	CT BRAIN WO IV CONTRAST HISTORY: Ha fall TECHNIQUE: Multidetector row CT volumetric acquisition was performed through the head without intravenous contrast enhancement. Targeted CT protocols using this patient's history and dose modulation techniques based on this patient's anatomy were employed to minimize radiation exposure. Image post-processing was performed in the axial and coronal planes. C…	0	0
2	MRI BRAIN WO IV CONTRAST	MRI BRAIN WO IV CONTRAST HISTORY: Dizziness. Immune therapy for hepatocellular carcinoma. TECHNIQUE: Standard MRI of the brain without contrast was performed. COMPARISON: CT from earlier in the day. FINDINGS: Intra-axial structures: There are scattered bihemispheric ill-defined foci of T2 and FLAIR white matter increased signal with a few foci in the pons. There is no associated mass effect. Ther…	0	0
1	CT BRAIN WO IV CONTRAST	CT BRAIN WO IV CONTRAST HISTORY: Hydrocephalus; p/o shunt TECHNIQUE: Multidetector row CT volumetric acquisition was performed through the head without intravenous contrast enhancement. Targeted CT protocols using this patient's history and dose modulation techniques based on this patient's anatomy were employed to minimize radiation exposure. Image post-processing was performed in the axial and …	0	0
1	CT BRAIN WO IV CONTRAST	CT BRAIN WO IV CONTRAST HISTORY: headstrike, ?LOC, unrestrained MVC. Trauma to right forehead/temple TECHNIQUE: Multidetector row CT volumetric acquisition was performed through the head without intravenous contrast enhancement. Targeted CT protocols using this patient's history and dose modulation techniques based on this patient's anatomy were employed to minimize radiation exposure. Image post…	0	0
1	CT BRAIN WO IV CONTRAST	CT BRAIN WO IV CONTRAST HISTORY: uncontrolled HTN, blurry vision TECHNIQUE: Multidetector row CT volumetric acquisition was performed through the head without intravenous contrast enhancement. Targeted CT protocols using this patient's history and dose modulation techniques based on this patient's anatomy were employed to minimize radiation exposure. Image post-processing was performed in the axi…	0	0
1	CT BRAIN WO IV CONTRAST	CT BRAIN WO IV CONTRAST HISTORY: fell off toilet, feeling weak TECHNIQUE: Multidetector row CT volumetric acquisition was performed through the head without intravenous contrast enhancement. Targeted CT protocols using this patient's history and dose modulation techniques based on this patient's anatomy were employed to minimize radiation exposure. Image post-processing was performed in the axial…	0	0
1	CT BRAIN FACE C-SPINE WO IV CONTRAST	CT BRAIN FACE C-SPINE WO IV CONTRAST HISTORY: MVC, unrestrained, GCS 14 on arrival. C spine pain TECHNIQUE: Multidetector row CT volumetric acquisition was performed through the head, face and of the cervical spine from the posterior cranial fossa to the thoracic inlet without IV contrast. Targeted CT protocol using this patient's history and dose modulation techniques based on this patient's ana…	0	0
1	CT PANSCAN WITH CTA NECK W IV CONTRAST	CT PANSCAN WITH CTA NECK W IV CONTRAST HISTORY: pain s/p trauma TECHNIQUE: CT acquisition was performed through the head prior to the administration of IV contrast. Low-osmolar intravenous contrast material was then injected and imaging was performed through the neck, chest, abdomen and pelvis. CTA image post-processing of the neck was performed using Maximum Intensity Projection (MIP) reconstruc…	0	0
1	CT BRAIN WO IV CONTRAST	CT BRAIN WO IV CONTRAST HISTORY: Head trauma, minor, normal mental status (Age 19-64y) TECHNIQUE: Multidetector row CT volumetric acquisition was performed through the head without intravenous contrast enhancement. Targeted CT protocols using this patient's history and dose modulation techniques based on this patient's anatomy were employed to minimize radiation exposure. Image post-processing wa…	0	0
1	CT PANSCAN W IV CONTRAST	CT PANSCAN W IV CONTRAST HISTORY: fell >10 ft, onto r side, chest pain TECHNIQUE: CT acquisition was performed through the head and cervical spine prior to the administration of IV contrast. Low-osmolar intravenous contrast material was then injected and imaging was performed through the chest, abdomen and pelvis. Image post-processing of the chest, abdomen, pelvis, cervical, thoracic and lumbar …	0	0
1	CT BRAIN WO IV CONTRAST	CT BRAIN WO IV CONTRAST HISTORY: ICH 6hr follow up TECHNIQUE: Multidetector row CT volumetric acquisition was performed through the head without intravenous contrast enhancement. Targeted CT protocols using this patient's history and dose modulation techniques based on this patient's anatomy were employed to minimize radiation exposure. Image post-processing was performed in the axial and coronal…	1	1
1	CT BRAIN WO IV CONTRAST	CT BRAIN WO IV CONTRAST HISTORY: ams TECHNIQUE: Multidetector row CT volumetric acquisition was performed through the head without intravenous contrast enhancement. Targeted CT protocols using this patient's history and dose modulation techniques based on this patient's anatomy were employed to minimize radiation exposure. Image post-processing was performed in the axial and coronal planes. COMPA…	0	0
1	CT BRAIN WO IV CONTRAST	CT BRAIN WO IV CONTRAST HISTORY: Headache, new or worsening (Age >= 50y) TECHNIQUE: Multidetector row CT volumetric acquisition was performed through the head without intravenous contrast enhancement. Targeted CT protocols using this patient's history and dose modulation techniques based on this patient's anatomy were employed to minimize radiation exposure. Image post-processing was performed in…	0	0
1	CT BRAIN WO IV CONTRAST	CT BRAIN WO IV CONTRAST HISTORY: Head trauma, minor (Age >= 65y) TECHNIQUE: Multidetector row CT volumetric acquisition was performed through the head without intravenous contrast enhancement. Targeted CT protocols using this patient's history and dose modulation techniques based on this patient's anatomy were employed to minimize radiation exposure. Image post-processing was performed in the axi…	0	0
1	CT BRAIN C-SPINE WO IV CONTRAST	CT BRAIN C-SPINE WO IV CONTRAST HISTORY: trauma, pain TECHNIQUE: Multidetector row CT volumetric acquisition was performed through the head and of the c-spine from the posterior cranial fossa to the thoracic inlet without IV contrast. Targeted CT protocol using this patient's history and dose modulation techniques based on this patient's anatomy was employed to minimize radiation exposure. Image …	0	0
1	CT BRAIN WO IV CONTRAST	CT BRAIN WO IV CONTRAST HISTORY: Mental status change, unknown cause TECHNIQUE: Multidetector row CT volumetric acquisition was performed through the head without intravenous contrast enhancement. Targeted CT protocols using this patient's history and dose modulation techniques based on this patient's anatomy were employed to minimize radiation exposure. Image post-processing was performed in the…	0	0
1	CT PANSCAN W IV CONTRAST	CT PANSCAN W IV CONTRAST HISTORY: pain s/p trauma TECHNIQUE: CT acquisition was performed through the head and cervical spine prior to the administration of IV contrast. Low-osmolar intravenous contrast material was then injected and imaging was performed through the chest, abdomen and pelvis. Image post-processing of the chest, abdomen, pelvis, cervical, thoracic and lumbar spine was performed i…	0	0
1	CT BRAIN C-SPINE WO IV CONTRAST	CT BRAIN C-SPINE WO IV CONTRAST HISTORY: fall head strike, on plavix, TECHNIQUE: Multidetector row CT volumetric acquisition was performed through the head and of the c-spine from the posterior cranial fossa to the thoracic inlet without IV contrast. Targeted CT protocol using this patient's history and dose modulation techniques based on this patient's anatomy was employed to minimize radiation …	0	0
1	CT BRAIN WO IV CONTRAST	CT BRAIN WO IV CONTRAST HISTORY: Right frontal head trauma; patient on Eliquis. TECHNIQUE: Multidetector row CT volumetric acquisition was performed through the head without intravenous contrast enhancement. Targeted CT protocols using this patient's history and dose modulation techniques based on this patient's anatomy were employed to minimize radiation exposure. Image post-processing was perfo…	0	0
1	CT BRAIN WO IV CONTRAST	CT BRAIN WO IV CONTRAST HISTORY: Confusion TECHNIQUE: Multidetector row CT volumetric acquisition was performed through the head without IV contrast. Targeted CT protocol using this patient's history and dose modulation techniques based on this patient's anatomy was employed to minimize radiation exposure. COMPARISON: None. FINDINGS: Intra-axial structures: There is senescent volume loss with bih…	0	0
1	CT BRAIN WO IV CONTRAST	CT BRAIN WO IV CONTRAST HISTORY: Headache, new or worsening (Age >= 50y) TECHNIQUE: Multidetector row CT volumetric acquisition was performed through the head without intravenous contrast enhancement. Targeted CT protocols using this patient's history and dose modulation techniques based on this patient's anatomy were employed to minimize radiation exposure. Image post-processing was performed in…	0	0
1	CT BRAIN C-SPINE WO IV CONTRAST	CT BRAIN C-SPINE WO IV CONTRAST HISTORY: Headache and Neck Pain TECHNIQUE: Multidetector row CT volumetric acquisition was performed through the head and of the c-spine from the posterior cranial fossa to the thoracic inlet without IV contrast. Targeted CT protocol using this patient's history and dose modulation techniques based on this patient's anatomy was employed to minimize radiation exposu…	0	0
1	CT BRAIN C-SPINE WO IV CONTRAST	CT BRAIN C-SPINE WO IV CONTRAST HISTORY: fall on eliquis TECHNIQUE: Multidetector row CT volumetric acquisition was performed through the head and of the c-spine from the posterior cranial fossa to the thoracic inlet without IV contrast. Targeted CT protocol using this patient's history and dose modulation techniques based on this patient's anatomy was employed to minimize radiation exposure. Ima…	0	0
1	CT BRAIN C-SPINE WO IV CONTRAST	CT BRAIN C-SPINE WO IV CONTRAST HISTORY: MVC, LOC, neck pain TECHNIQUE: Multidetector row CT volumetric acquisition was performed through the head and of the c-spine from the posterior cranial fossa to the thoracic inlet without IV contrast. Targeted CT protocol using this patient's history and dose modulation techniques based on this patient's anatomy was employed to minimize radiation exposure.…	0	0
1	CT BRAIN WO IV CONTRAST	CT BRAIN WO IV CONTRAST HISTORY: Headache, chronic, new features or increased frequency; Headache TECHNIQUE: Multidetector row CT volumetric acquisition was performed through the head without intravenous contrast enhancement. Targeted CT protocols using this patient's history and dose modulation techniques based on this patient's anatomy were employed to minimize radiation exposure. Image post-pr…	0	0
1	CT BRAIN C-SPINE WO IV CONTRAST	CT BRAIN C-SPINE WO IV CONTRAST HISTORY: HEAD STRIKE, NECK PAIN POST MVC TECHNIQUE: Multidetector row CT volumetric acquisition was performed through the head and of the c-spine from the posterior cranial fossa to the thoracic inlet without IV contrast. Targeted CT protocol using this patient's history and dose modulation techniques based on this patient's anatomy was employed to minimize radiati…	0	0
1	CT BRAIN C-SPINE WO IV CONTRAST	CT BRAIN C-SPINE WO IV CONTRAST HISTORY: MVC on eliquis TECHNIQUE: Multidetector row CT volumetric acquisition was performed through the head and of the c-spine from the posterior cranial fossa to the thoracic inlet without IV contrast. Targeted CT protocol using this patient's history and dose modulation techniques based on this patient's anatomy was employed to minimize radiation exposure. Imag…	0	0
1	CT BRAIN WO IV CONTRAST	CT BRAIN WO IV CONTRAST HISTORY: Head trauma, minor (Age >= 65y) TECHNIQUE: Multidetector row CT volumetric acquisition was performed through the head without IV contrast. Targeted CT protocol using this patient's history and dose modulation techniques based on this patient's anatomy was employed to minimize radiation exposure. COMPARISON: None available. FINDINGS: Intra-axial structures: There i…	0	0
1	CT PANSCAN W IV CONTRAST	CT PANSCAN W IV CONTRAST HISTORY: MVC, abdominal tenderness, bruising, thoracic spine and left scapular tenderness TECHNIQUE: CT acquisition was performed through the head and cervical spine prior to the administration of IV contrast. Low-osmolar intravenous contrast material was then injected and imaging was performed through the chest, abdomen and pelvis. Image post-processing of the chest, abd…	0	0
1	CT BRAIN C-SPINE WO IV CONTRAST	CT BRAIN C-SPINE WO IV CONTRAST HISTORY: fall on eliquis, pain TECHNIQUE: Multidetector row CT volumetric acquisition was performed through the head and of the c-spine from the posterior cranial fossa to the thoracic inlet without IV contrast. Targeted CT protocol using this patient's history and dose modulation techniques based on this patient's anatomy was employed to minimize radiation exposur…	0	0
1	CT BRAIN WO IV CONTRAST	CT BRAIN WO IV CONTRAST HISTORY: dizziness TECHNIQUE: Multidetector row CT volumetric acquisition was performed through the head without intravenous contrast enhancement. Targeted CT protocols using this patient's history and dose modulation techniques based on this patient's anatomy were employed to minimize radiation exposure. Image post-processing was performed in the axial and coronal planes.…	0	0
1	CT BRAIN FACE WO IV CONTRAST	CT BRAIN FACE WO IV CONTRAST HISTORY: Head trauma, minor, loss of consciousness (LOC) (Ped 0-18y) TECHNIQUE: Multidetector row CT volumetric acquisition was performed through the head and face without IV contrast. Targeted CT protocol using this patient's history and dose modulation techniques based on this patient's anatomy was employed to minimize radiation exposure. Image post-processing was p…	0	0
1	CT BRAIN C-SPINE WO IV CONTRAST	CT BRAIN C-SPINE WO IV CONTRAST HISTORY: mvc head trauma neck pain TECHNIQUE: Multidetector row CT volumetric acquisition was performed through the head and of the c-spine from the posterior cranial fossa to the thoracic inlet without IV contrast. Targeted CT protocol using this patient's history and dose modulation techniques based on this patient's anatomy was employed to minimize radiation exp…	0	0
1	CT BRAIN WO IV CONTRAST	CT BRAIN WO IV CONTRAST HISTORY: Headache, chronic, new features or increased frequency TECHNIQUE: Multidetector row CT volumetric acquisition was performed through the head without intravenous contrast enhancement. Targeted CT protocols using this patient's history and dose modulation techniques based on this patient's anatomy were employed to minimize radiation exposure. Image post-processing w…	0	0
1	CT BRAIN C-SPINE WO IV CONTRAST	CT BRAIN C-SPINE WO IV CONTRAST HISTORY: syncope, head strike, HA, nausea. TECHNIQUE: Multidetector row CT volumetric acquisition was performed through the head and of the c-spine from the posterior cranial fossa to the thoracic inlet without IV contrast. Targeted CT protocol using this patient's history and dose modulation techniques based on this patient's anatomy was employed to minimize radia…	0	0
1	CT BRAIN WO IV CONTRAST	CT BRAIN WO IV CONTRAST HISTORY: Brain mass or lesion TECHNIQUE: Multidetector row CT volumetric acquisition was performed through the head without intravenous contrast enhancement. Targeted CT protocols using this patient's history and dose modulation techniques based on this patient's anatomy were employed to minimize radiation exposure. Image post-processing was performed in the axial and coro…	0	0
1	CT BRAIN WO IV CONTRAST	EXAM: CT head without intravenous contrast INDICATION: 62-year-old male with left upper extremity deficit. TECHNIQUE: Axial computed tomographic imaging of the head was performed without intravenous contrast. COMPARISON: CT head 9/27/2019 FINDINGS: No acute intracranial hemorrhage, mass, mass effect, midline shift, or extra-axial fluid collection. Periventricular and subcortical hypodensities, no…	0	0
1	CT PANSCAN W IV CONTRAST	CT PANSCAN W IV CONTRAST HISTORY: Bicycle, LOC/confused, L chest, L abd pain TECHNIQUE: CT acquisition was performed through the head and cervical spine prior to the administration of IV contrast. Low-osmolar intravenous contrast material was then injected and imaging was performed through the chest, abdomen and pelvis. Image post-processing of the chest, abdomen, pelvis, cervical, thoracic and l…	0	0
1	CT BRAIN WO IV CONTRAST	CT BRAIN WO IV CONTRAST HISTORY: R headache x1 mo TECHNIQUE: Multidetector row CT volumetric acquisition was performed through the head without intravenous contrast enhancement. Targeted CT protocols using this patient's history and dose modulation techniques based on this patient's anatomy were employed to minimize radiation exposure. Image post-processing was performed in the axial and coronal …	0	0
1	CT BRAIN C-SPINE WO IV CONTRAST	CT BRAIN C-SPINE WO IV CONTRAST HISTORY: altered ms TECHNIQUE: Multidetector row CT volumetric acquisition was performed through the head and of the c-spine from the posterior cranial fossa to the thoracic inlet without IV contrast. Targeted CT protocol using this patient's history and dose modulation techniques based on this patient's anatomy was employed to minimize radiation exposure. Image po…	0	0
1	CT BRAIN C-SPINE WO IV CONTRAST	CT BRAIN C-SPINE WO IV CONTRAST HISTORY: fall on Plavix. Head and neck pain post trauma. TECHNIQUE: Multidetector row CT volumetric acquisition was performed through the head and of the c-spine from the posterior cranial fossa to the thoracic inlet without IV contrast. Targeted CT protocol using this patient's history and dose modulation techniques based on this patient's anatomy was employed to …	0	0
1	CT BRAIN C-SPINE WO IV CONTRAST	CT BRAIN C-SPINE WO IV CONTRAST HISTORY: Fall, head trauma. Head and neck pain post trauma. TECHNIQUE: Multidetector row CT volumetric acquisition was performed through the head and of the c-spine from the posterior cranial fossa to the thoracic inlet without IV contrast. Targeted CT protocol using this patient's history and dose modulation techniques based on this patient's anatomy was employed …	0	0
1	CT BRAIN C-SPINE WO IV CONTRAST	CT BRAIN C-SPINE WO IV CONTRAST HISTORY: fall, head strike. Head and neck pain post trauma. TECHNIQUE: Multidetector row CT volumetric acquisition was performed through the head and of the c-spine from the posterior cranial fossa to the thoracic inlet without IV contrast. Targeted CT protocol using this patient's history and dose modulation techniques based on this patient's anatomy was employed …	0	0
2	MRI BRAIN W WO IV CONTRAST	MRI BRAIN W WO IV CONTRAST HISTORY: "71 y.o. male with a past medical history of DM, CKD stage III, HTN, and intraductal papillary mucinous neoplasm who presented for progressive focal motor weakness. He has multiple UMN features and some LMN features. Additionally, he has parkinsonian features as well as supranuclear palsy-like disorder. Motor neuron disease is unlikely considering he had three …	0	0
2	MRI BRAIN W WO IV CONTRAST	MRI BRAIN W WO IV CONTRAST HISTORY: Change in mental status TECHNIQUE: Pre and post intravenous contrast enhanced MR images of the brain were acquired according to the standard protocol. COMPARISON: CT done earlier same day FINDINGS: Intra-axial structures: Advanced small vessel ischemic changes but no evidence of acute infarct, hemorrhage or enhancement is seen. Ventricular system: Normal for ag…	0	0
2	MRI BRAIN W WO IV CONTRAST	MRI BRAIN W WO IV CONTRAST HISTORY: 68-year-old male with history of chronic kidney disease on immunosuppressive therapy who was found to have worsening T2 hyperintense signal in the brain on previous MRI 1/21/2021, now presenting for follow-up imaging. TECHNIQUE: Pre and post intravenous contrast enhanced MR images of the brain were acquired according to the standard protocol. COMPARISON: MRI br…	0	0
2	MRI BRAIN W WO IV CONTRAST	MRI BRAIN W WO IV CONTRAST HISTORY: Further evaluation of brain mass seen on CT TECHNIQUE: Pre and post intravenous contrast enhanced MR images of the brain were acquired according to the standard protocol. COMPARISON: CTA head and neck from 6/29/2021 FINDINGS: Intra-axial structures: Background of scattered T2/FLAIR hyperintensities in a periventricular, superficial and deep white matter distrib…	1	1	2
1	CTA BRAIN AND NECK W WO IV CONTRAST	CTA BRAIN AND NECK W WO IV CONTRAST HISTORY: One week of left arm weakness. Left facial droop. TECHNIQUE: Multidetector row CT volumetric imaging was performed through the brain without contrast followed by CTA of the brain and neck after administration of low-osmolar intravenous contrast material via a power injector. Targeted CT protocol using this patient's history and dose modulation techniqu…	1	1	2
1	CT BRAIN WO IV CONTRAST	CT BRAIN WO IV CONTRAST HISTORY: MCC, becoming more irritable, known SDH vs EDH on initial scan TECHNIQUE: Multidetector row CT volumetric acquisition was performed through the head without intravenous contrast enhancement. Targeted CT protocols using this patient's history and dose modulation techniques based on this patient's anatomy were employed to minimize radiation exposure. Image post-proc…	0	0	2
1	CT BRAIN FACE C-SPINE WO IV CONTRAST	CT BRAIN FACE C-SPINE WO IV CONTRAST HISTORY: MVC TECHNIQUE: Multidetector row CT volumetric acquisition was performed through the head, face and of the cervical spine from the posterior cranial fossa to the thoracic inlet without IV contrast. Targeted CT protocol using this patient's history and dose modulation techniques based on this patient's anatomy was employed to minimize radiation exposur…	0	0	2
1	CT BRAIN WO IV CONTRAST	CT BRAIN WO IV CONTRAST HISTORY: postop tumor; Trauma TECHNIQUE: Multidetector row CT volumetric acquisition was performed through the head without intravenous contrast enhancement. Targeted CT protocols using this patient's history and dose modulation techniques based on this patient's anatomy were employed to minimize radiation exposure. Image post-processing was performed in the axial and coro…	0	1	2
1	CT VENOGRAM BRAIN	CT VENOGRAM BRAIN HISTORY: sinus disease, abnormal staring spells, dizziness TECHNIQUE: Multidetector row CTV volumetric imaging of the brain was performed initially without and subsequently following administration of low-osmolar intravenous contrast material via a power injector. Targeted CT protocol using this patient's history and dose modulation techniques based on this patient's anatomy was…	0	0	2
1	CT BRAIN WO IV CONTRAST	CT BRAIN WO IV CONTRAST HISTORY: surveillance CT brain s/p redo right crani for GBM on 6/28 TECHNIQUE: Multidetector row CT volumetric acquisition was performed through the head without intravenous contrast enhancement. Targeted CT protocols using this patient's history and dose modulation techniques based on this patient's anatomy were employed to minimize radiation exposure. Image post-processi…	0	1	2
2	MRI BRAIN W WO IV CONTRAST	MRI BRAIN W WO IV CONTRAST HISTORY: 66-year-old woman status post elective right craniotomy for resection of recurrent glioblastoma. TECHNIQUE: Pre and post intravenous contrast enhanced MR images of the brain were acquired according to the standard protocol. COMPARISON: MRI of the brain dated 6/18/2021. CT brain dated 6/28/2021. FINDINGS: Intra-axial structures: Redemonstrated posterior changes …	0	1	2
1	CT BRAIN WO IV CONTRAST	CT BRAIN WO IV CONTRAST HISTORY: crani for tumor TECHNIQUE: Multidetector row CT volumetric acquisition was performed through the head without intravenous contrast enhancement. Targeted CT protocols using this patient's history and dose modulation techniques based on this patient's anatomy were employed to minimize radiation exposure. Image post-processing was performed in the axial and coronal p…	0	1	2
2	MRI BRAIN W WO IV CONTRAST	MRI BRAIN W WO IV CONTRAST HISTORY: History of right frontal lobe GBM status post resection with indeterminate lung nodules TECHNIQUE: Pre and post intravenous contrast enhanced MR images of the brain were acquired according to the standard protocol. COMPARISON: CT brain June 17, 2021, MRI brain April 29, 2021 FINDINGS: Intra-axial structures: Posttreatment changes in the right frontal lobe statu…	0	1	2
1	CT BRAIN WO IV CONTRAST	CT BRAIN WO IV CONTRAST HISTORY: Frequent fall. Left arm weakness. History of glioma. TECHNIQUE: Multidetector row CT volumetric acquisition was performed through the head without intravenous contrast enhancement. Targeted CT protocols using this patient's history and dose modulation techniques based on this patient's anatomy were employed to minimize radiation exposure. Image post-processing was…	1	1	2
1	CTA BRAIN AND NECK W WO IV CONTRAST	CTA BRAIN AND NECK W WO IV CONTRAST HISTORY: f/u post intervention for tandem ICA/M2 occlusion TECHNIQUE: Multidetector row CT volumetric imaging was performed through the brain without contrast followed by CTA of the brain and neck after administration of low-osmolar intravenous contrast material via a power injector. Targeted CT protocol using this patient's history and dose modulation techniqu…	0	0	2
2	MRI BRAIN STROKE RAPID	MRI BRAIN STROKE RAPID HISTORY: Right MCA stroke status post thrombectomy. TECHNIQUE: Pre and post intravenous contrast enhanced MR images of the brain were performed according to the standard protocol. Perfusion imaging performed with automated post-processing via RAPID software. COMPARISON: Brain MRI, earlier same day. CTA head and neck, earlier same day. Intraprocedural angiography, earlier sa…	0	0	2
2	MRI BRAIN HYPERACUTE STROKE RAPID W WO IV CONT	MRI BRAIN HYPERACUTE STROKE RAPID W WO IV CONT HISTORY: 68-year-old male with left-sided weakness, found to have a right ICA and M2 occlusion on CTA. TECHNIQUE: Pre and post intravenous contrast enhanced MR images of the brain were performed with an abbreviated protocol. Perfusion imaging was performed with automated post-processing via RAPID software. COMPARISON: CTA ELVO dated June 7, 2021 FIND…	0	0	2
1	CTA ELVO HEAD AND NECK	CTA ELVO HEAD AND NECK HISTORY: Neuro deficit, acute, stroke suspected; L sided deficits; Acute Stroke TECHNIQUE: Multidetector row CT volumetric imaging was performed through the brain without contrast followed by CTA volumetric imaging of the brain and neck after administration of low-osmolar intravenous contrast material via a power injector. Targeted CT protocol using this patient's history a…	0	0	2
1	CT BRAIN WO IV CONTRAST	CT BRAIN WO IV CONTRAST HISTORY: Headache, sudden, severe; Headache TECHNIQUE: Multidetector row CT volumetric acquisition was performed through the head without intravenous contrast enhancement. Targeted CT protocols using this patient's history and dose modulation techniques based on this patient's anatomy were employed to minimize radiation exposure. Image post-processing was performed in the …	0	0	2
2	MRI BRAIN WO IV CONTRAST	MRI BRAIN WO IV CONTRAST HISTORY: Left-sided weakness TECHNIQUE: Standard MRI of the brain without contrast was performed. COMPARISON: There is no prior study available for comparison. FINDINGS: Intra-axial structures: Multiple foci of increased T2/FLAIR hyperintensity compatible with microvascular change. Gray-white matter differentiation is otherwise normal. There is no evidence of acute infarc…	0	0	2
1	CTA ELVO HEAD AND NECK	CTA ELVO HEAD AND NECK HISTORY: Neuro deficit, acute, stroke suspected; Acute Stroke TECHNIQUE: Multidetector row CT volumetric imaging was performed through the brain without contrast followed by CTA volumetric imaging of the brain and neck after administration of low-osmolar intravenous contrast material via a power injector. Targeted CT protocol using this patient's history and dose modulation…	0	0	2
1	CT BRAIN WO IV CONTRAST	CT BRAIN WO IV CONTRAST HISTORY: repeat scan after evd placement- per rads need new order since patient name has been updated TECHNIQUE: Multidetector row CT volumetric acquisition was performed through the head without intravenous contrast enhancement. Targeted CT protocols using this patient's history and dose modulation techniques based on this patient's anatomy were employed to minimize radia…	1	0	2
1	CTA BRAIN AND NECK W WO IV CONTRAST	CT PANSCAN W IV CONTRAST, CTA BRAIN AND NECK W WO IV CONTRAST HISTORY: LEVEL A TRAUMA FOUND DOWN; Pain after Trauma, Level I TECHNIQUE: CT acquisition was performed through the head and cervical spine prior to the administration of IV contrast. Low-osmolar intravenous contrast material was then injected and imaging was performed through the chest, abdomen and pelvis. Image post-processing of the …	1	0	2
1	CT PANSCAN W IV CONTRAST	CT PANSCAN W IV CONTRAST, CTA BRAIN AND NECK W WO IV CONTRAST HISTORY: LEVEL A TRAUMA FOUND DOWN; Pain after Trauma, Level I TECHNIQUE: CT acquisition was performed through the head and cervical spine prior to the administration of IV contrast. Low-osmolar intravenous contrast material was then injected and imaging was performed through the chest, abdomen and pelvis. Image post-processing of the …	1	0	2
1	CT BRAIN WO IV CONTRAST	CT BRAIN WO IV CONTRAST HISTORY: hx tbi with R temporal contusion, assess stability TECHNIQUE: Multidetector row CT volumetric acquisition was performed through the head without intravenous contrast enhancement. Targeted CT protocols using this patient's history and dose modulation techniques based on this patient's anatomy were employed to minimize radiation exposure. Image post-processing was p…	0	0	2
1	CT BRAIN WO IV CONTRAST	CT BRAIN WO IV CONTRAST HISTORY: repeat 6 hr TECHNIQUE: Multidetector row CT volumetric acquisition was performed through the head without intravenous contrast enhancement. Targeted CT protocols using this patient's history and dose modulation techniques based on this patient's anatomy were employed to minimize radiation exposure. Image post-processing was performed in the axial and coronal plane…	1	0	2
1	CT PANSCAN W IV CONTRAST	CT PANSCAN W IV CONTRAST HISTORY: Altered mental status status post motor vehicle collision. TECHNIQUE: CT acquisition was performed through the head and cervical spine prior to the administration of IV contrast. Low-osmolar intravenous contrast material was then injected and imaging was performed through the chest, abdomen and pelvis. Image post-processing of the chest, abdomen, pelvis, cervical…	1	0	2
1	CT BRAIN FACE C-SPINE WO IV CONTRAST	CT BRAIN FACE C-SPINE WO IV CONTRAST HISTORY: fall, headstrike, boggy hematoma over L temporal scalp, blood from ear TECHNIQUE: Multidetector row CT volumetric acquisition was performed through the head, face and of the cervical spine from the posterior cranial fossa to the thoracic inlet without IV contrast. Targeted CT protocol using this patient's history and dose modulation techniques based o…	0	0	2
1	CT BRAIN WO IV CONTRAST	CT BRAIN WO IV CONTRAST HISTORY: Hydrocephalus; shunt; Shunt placement TECHNIQUE: Multidetector row CT volumetric acquisition was performed through the head without intravenous contrast enhancement. Targeted CT protocols using this patient's history and dose modulation techniques based on this patient's anatomy were employed to minimize radiation exposure. Image post-processing was performed in t…	0	0	2
2	MRI BRAIN W WO IV CONTRAST	MRI BRAIN W WO IV CONTRAST HISTORY: 73-year-old male with history of subdural hematoma status post right craniotomy for evacuation, complicated by subdural empyema. TECHNIQUE: Pre and post intravenous contrast enhanced MR images of the brain were acquired according to the standard protocol. COMPARISON: MRI brain dated June 9, 2021 FINDINGS: Intra-axial structures: Redemonstrated right frontoparie…	0	1	2
1	CT BRAIN WO IV CONTRAST	CT BRAIN WO IV CONTRAST HISTORY: post-op HCT TECHNIQUE: Multidetector row CT volumetric acquisition was performed through the head without intravenous contrast enhancement. Targeted CT protocols using this patient's history and dose modulation techniques based on this patient's anatomy were employed to minimize radiation exposure. Image post-processing was performed in the axial and coronal plane…	0	1	2
2	MRI BRAIN W WO IV CONTRAST	MRI BRAIN W WO IV CONTRAST HISTORY: 73-year-old male with history of subdural hematoma status post right mini craniotomy for evacuation on 4/25, 3 presents with 2 weeks of drainage from incision and left upper extremity plegia, in the context of leukocytosis. Question subdural empyema. TECHNIQUE: Pre and post intravenous contrast enhanced MR images of the brain were acquired according to the stan…	1	1	2
1	CT BRAIN WO IV CONTRAST	CT BRAIN WO IV CONTRAST HISTORY: Neuro deficit, acute, stroke suspected TECHNIQUE: Multidetector row CT volumetric acquisition was performed through the head without intravenous contrast enhancement. Targeted CT protocols using this patient's history and dose modulation techniques based on this patient's anatomy were employed to minimize radiation exposure. Image post-processing was performed in …	1	1	2
2	MRI BRAIN WO IV CONTRAST	MRI BRAIN WO IV CONTRAST HISTORY: Evaluate for hydrocephalus TECHNIQUE: FAST MRI hydrocephalus protocol of the brain without contrast was performed. COMPARISON: MRI brain from 4/26/2021 FINDINGS: Intra-axial structures: Gray and white matter signal is normal. There is no evidence of acute infarct, hemorrhage, mass or mass effect. Ventricular system: Right frontal approach ventriculostomy catheter…	0	0	2
1	CT BRAIN WO IV CONTRAST	CT BRAIN WO IV CONTRAST HISTORY: Brain mass or lesion; Nystagmus, known spine mass with prelim path indicating lymphoma, r/o brain mass TECHNIQUE: Multidetector row CT volumetric acquisition was performed through the head without intravenous contrast enhancement. Targeted CT protocols using this patient's history and dose modulation techniques based on this patient's anatomy were employed to mini…	0	0	2
1	CT BRAIN WO IV CONTRAST	CT BRAIN WO IV CONTRAST HISTORY: Brain mass or lesion; Nystagmus, known spine mass with prelim path indicating lymphoma, r/o brain mass TECHNIQUE: Multidetector row CT volumetric acquisition was performed through the head without intravenous contrast enhancement. Targeted CT protocols using this patient's history and dose modulation techniques based on this patient's anatomy were employed to mini…	0	0	2
1	CT BRAIN WO IV CONTRAST	CT BRAIN WO IV CONTRAST HISTORY: Headache, new or worsening (Age >= 50y); headache, LOS TECHNIQUE: Multidetector row CT volumetric acquisition was performed through the head without intravenous contrast enhancement. Targeted CT protocols using this patient's history and dose modulation techniques based on this patient's anatomy were employed to minimize radiation exposure. Image post-processing w…	0	0	2
1	CT BRAIN WO IV CONTRAST	CT BRAIN WO IV CONTRAST HISTORY: known SDH; evaluate progression TECHNIQUE: Multidetector row CT volumetric acquisition was performed through the head without intravenous contrast enhancement. Targeted CT protocols using this patient's history and dose modulation techniques based on this patient's anatomy were employed to minimize radiation exposure. Image post-processing was performed in the axi…	0	0	2
1	CT BRAIN WO IV CONTRAST	CT BRAIN WO IV CONTRAST HISTORY: R temporal bone fracture with small extraaxial hematoma, 6hr repeat TECHNIQUE: Multidetector row CT volumetric acquisition was performed through the head without intravenous contrast enhancement. Targeted CT protocols using this patient's history and dose modulation techniques based on this patient's anatomy were employed to minimize radiation exposure. Image post…	0	0	2
2	MRI BRAIN W WO IV CONTRAST	MRI BRAIN W WO IV CONTRAST HISTORY: 54 female history of epilepsy, right hippocampal cavernous malformation status post thermal ablation on 6/14/2021 TECHNIQUE: Pre and post intravenous contrast enhanced MR images of the brain were acquired according to the standard protocol. COMPARISON: MRI dated 6/14/2021, CT dated 6/3/2021 FINDINGS: Intra-axial structures: Redemonstrated 1.4 x 2.6 cm x 1.6 cm …	1	1	2
