# Supplementary material for: Natural language processing augments comorbidity documentation in neurosurgical inpatient admissions
Source: PLoS One. 2024 May 9;19(5):e0303519. doi: 10.1371/journal.pone.0303519 (PMC11081267; doi:10.1371/journal.pone.0303519)
Supplement: S1 Dataset — (ZIP) [file pone.0303519.s002.zip › Datasets/Provider_Comparison_Subset.csv]

ct_or_mri	exam_type	report_text	brain_compression	brain_edema	problem_list
1	CT BRAIN C-SPINE WO IV CONTRAST	CT BRAIN C-SPINE WO IV CONTRAST HISTORY: closed head injury with LOC and s/p MVA TECHNIQUE: Multidetector row CT volumetric acquisition was performed through the head and of the c-spine from the posterior cranial fossa to the thoracic inlet without IV contrast. Targeted CT protocol using this patient's history and dose modulation techniques based on this patient's anatomy was employed to minimize…	0	0	Hospital: Rheumatoid arthritis involving multiple sites with positive rheumatoid factor; Gastroesophageal reflux disease; Closed burst fracture of lumbar vertebra with routine healing; HTN (hypertension)
1	CTA BRAIN W WO IV CONTRAST	CTA BRAIN W WO IV CONTRAST HISTORY: re-eval IPH TECHNIQUE: Multidetector row CTA volumetric imaging of the brain was performed initially without, and subsequently following administration of low-osmolar intravenous contrast material via a power injector. Targeted CT protocol using this patient's history and dose modulation techniques based on this patient's anatomy was employed to minimize radiat…	1	1	Hospital: ICH (intracerebral hemorrhage)
1	CT BRAIN WO IV CONTRAST	CT BRAIN WO IV CONTRAST HISTORY: Headache, N/V, recent spinal surgery TECHNIQUE: Multidetector row CT volumetric acquisition was performed through the head without intravenous contrast enhancement. Targeted CT protocols using this patient's history and dose modulation techniques based on this patient's anatomy were employed to minimize radiation exposure. Image post-processing was performed in th…	0	0	Hospital: Tethered cord syndrome; Other incomplete lesion at unspecified level of thoracic spinal cord, initial encounter; Disease of spinal cord, unspecified; Obesity; Pseudomeningocele; Thoracic spinal meningocele
1	CT BRAIN WO IV CONTRAST	CT BRAIN WO IV CONTRAST HISTORY: Intracranial abscess or granuloma; post op abscess drainage and evd placement TECHNIQUE: Multidetector row CT volumetric acquisition was performed through the head without intravenous contrast enhancement. Targeted CT protocols using this patient's history and dose modulation techniques based on this patient's anatomy were employed to minimize radiation exposure. …	1	1	Hospital: Hypothyroid; Essential hypertension; Acute respiratory failure requiring reintubation; Brain abscess; DKA (diabetic ketoacidosis); Brain compression; Anxiety; Cerebral ventriculitis; Hypoglycemia
1	CT BRAIN C-SPINE WO IV CONTRAST	CT BRAIN C-SPINE WO IV CONTRAST HISTORY: Head trauma, mod-severe TECHNIQUE: Multidetector row CT volumetric acquisition was performed through the head and of the c-spine from the posterior cranial fossa to the thoracic inlet without IV contrast. Targeted CT protocol using this patient's history and dose modulation techniques based on this patient's anatomy was employed to minimize radiation expos…	1	0	Hospital: Essential hypertension; Coronary artery disease due to lipid rich plaque; Irritable bowel; Permanent central venous catheter in place; GERD (gastroesophageal reflux disease); Hypothyroidism; SVT (supraventricular tachycardia); PVC (premature ven
1	CT PANSCAN W IV CONTRAST	CT PANSCAN W IV CONTRAST HISTORY: Head trauma, abdominal pain after fall. TECHNIQUE: CT acquisition was performed through the head and cervical spine prior to the administration of IV contrast. Low-osmolar intravenous contrast material was then injected and imaging was performed through the chest, abdomen and pelvis. Image post-processing of the chest, abdomen, pelvis, cervical, thoracic and lumb…	0	0	Hospital: Obesity; HTN (hypertension); Acute subdural hematoma
1	CT BRAIN WO IV CONTRAST	CT BRAIN WO IV CONTRAST HISTORY: Altered mental status status post stab wound TECHNIQUE: Multidetector row CT volumetric acquisition was performed through the head without intravenous contrast enhancement. Targeted CT protocols using this patient's history and dose modulation techniques based on this patient's anatomy were employed to minimize radiation exposure. Image post-processing was perform…	1	0	Hospital: Opioid dependence, continuous; CSF leak; S/P craniotomy; Obesity; Temporal bone fracture; Open wound of left temporomandibular area
1	CTA BRAIN AND NECK W WO IV CONTRAST	CTA BRAIN AND NECK W WO IV CONTRAST HISTORY: left arm weakness TECHNIQUE: Multidetector row CT volumetric imaging was performed through the brain without contrast followed by CTA of the brain and neck after administration of low-osmolar intravenous contrast material via a power injector. Targeted CT protocol using this patient's history and dose modulation techniques based on this patient's anato…	0	0	Hospital: Atrial fibrillation; Essential hypertension; Hypercholesterolemia; SDH (subdural hematoma); Thrombocytopenia
1	CTA BRAIN W WO IV CONTRAST	CTA BRAIN W WO IV CONTRAST HISTORY: spontaneous SDH, headache, nausea TECHNIQUE: Multidetector row CTA volumetric imaging of the brain was performed initially without, and subsequently following administration of low-osmolar intravenous contrast material via a power injector. Targeted CT protocol using this patient's history and dose modulation techniques based on this patient's anatomy was emplo…	1	0	Hospital: Brain compression
1	CTA BRAIN AND NECK W WO IV CONTRAST	CTA BRAIN AND NECK W WO IV CONTRAST HISTORY: Stroke/TIA, assess intracranial arteries; Stroke/TIA, assess extracranial arteries TECHNIQUE: Multidetector row CT volumetric imaging was performed through the brain without contrast followed by CTA of the brain and neck after administration of low-osmolar intravenous contrast material via a power injector. Targeted CT protocol using this patient's his…	1	1	Hospital: Brain compression; Neoplasm of brain causing mass effect on adjacent structures; Hx of breast cancer
1	CTA BRAIN AND NECK W WO IV CONTRAST	CTA BRAIN AND NECK W WO IV CONTRAST HISTORY: Concern for TIA, syncope TECHNIQUE: Multidetector row CT volumetric imaging was performed through the brain without contrast followed by CTA of the brain and neck after administration of low-osmolar intravenous contrast material via a power injector. Targeted CT protocol using this patient's history and dose modulation techniques based on this patient'…	0	0	Hospital: Cervical spondylosis with myelopathy and radiculopathy; Syrinx of spinal cord; Status post cervical spinal fusion; Neck pain; Presence of coronary angioplasty implant and graft; Hypertension
1	CT BRAIN WO IV CONTRAST	CT BRAIN WO IV CONTRAST HISTORY: SP SHUNT; SP SHUNT TECHNIQUE: Multidetector row CT volumetric acquisition was performed through the head without intravenous contrast enhancement. Targeted CT protocols using this patient's history and dose modulation techniques based on this patient's anatomy were employed to minimize radiation exposure. Image post-processing was performed in the axial and corona…	0	0	Hospital: Normal pressure hydrocephalus
1	CTA BRAIN AND NECK W WO IV CONTRAST	CTA BRAIN AND NECK W WO IV CONTRAST HISTORY: Stroke/TIA, assess extracranial arteries TECHNIQUE: Multidetector row CT volumetric imaging was performed through the brain without contrast followed by CTA of the brain and neck after administration of low-osmolar intravenous contrast material via a power injector. Targeted CT protocol using this patient's history and dose modulation techniques based …	0	0	Hospital: Cervical mass; Cord compression
1	CT BRAIN WO IV CONTRAST	CT BRAIN WO IV CONTRAST HISTORY: Craniotomy, status post suboccipital decompression for category 1 malformation TECHNIQUE: Multidetector row CT volumetric acquisition was performed through the head without intravenous contrast enhancement. Targeted CT protocols using this patient's history and dose modulation techniques based on this patient's anatomy were employed to minimize radiation exposure.…	0	0	Hospital: Chiari I malformation
2	MRI BRAIN W WO IV CONTRAST	MRI BRAIN W WO IV CONTRAST HISTORY: 65-year-old male with history of a suprasellar lesion suggestive of craniopharyngioma and worsening headaches. TECHNIQUE: Pre and post intravenous contrast enhanced MR images of the brain were acquired according to the standard protocol. COMPARISON: Brain MRI examinations most recently 5/30/2021. FINDINGS: Intra-axial structures: Mild T2/FLAIR hyperintensities …	0	0	Hospital: Obesity (BMI 30-39.9); Heart block AV second degree; Hypogonadism, male; Craniopharyngioma; DI (diabetes insipidus)
1	CT BRAIN C-SPINE WO IV CONTRAST	CT BRAIN C-SPINE WO IV CONTRAST HISTORY: fall, hematoma to forehead TECHNIQUE: Multidetector row CT volumetric acquisition was performed through the head and of the c-spine from the posterior cranial fossa to the thoracic inlet without IV contrast. Targeted CT protocol using this patient's history and dose modulation techniques based on this patient's anatomy was employed to minimize radiation ex…	0	0	Hospital: Anxiety; Hypercholesterolemia; Hypertension, benign; Subarachnoid hemorrhage following injury; Left hand fracture
1	CT BRAIN WO IV CONTRAST	CT BRAIN WO IV CONTRAST HISTORY: Subdural hematoma TECHNIQUE: Multidetector row CT volumetric acquisition was performed through the head without intravenous contrast enhancement. Targeted CT protocols using this patient's history and dose modulation techniques based on this patient's anatomy were employed to minimize radiation exposure. Image post-processing was performed in the axial and coronal…	1	0	Hospital: Subdural hemorrhage; Compression of brain
1	CTA ELVO HEAD AND NECK	CTA ELVO HEAD AND NECK HISTORY: garbled speech, left weakness, expressive aphasia; Acute Stroke TECHNIQUE: Multidetector row CT volumetric imaging was performed through the brain without contrast followed by CTA volumetric imaging of the brain and neck after administration of low-osmolar intravenous contrast material via a power injector. Targeted CT protocol using this patient's history and dose…	1	1	Hospital: Acute spontaneous intraparenchymal intracranial hemorrhage; Cerebral amyloid angiopathy; Congenital anomaly of cerebrovascular system; Essential hypertension; Essential tremor; AVM (arteriovenous malformation) brain; Focal seizure
1	CT BRAIN WO IV CONTRAST	CT BRAIN WO IV CONTRAST HISTORY: closed head injury, recent VP shunt placement, pain. TECHNIQUE: Multidetector row CT volumetric acquisition was performed through the head without intravenous contrast enhancement. Targeted CT protocols using this patient's history and dose modulation techniques based on this patient's anatomy were employed to minimize radiation exposure. Image post-processing was…	1	0	Hospital: HTN (hypertension); Moderate single current episode of major depressive disorder; Gastroesophageal reflux disease without esophagitis; NPH (normal pressure hydrocephalus); SDH (subdural hematoma); Radial fracture
1	CT PANSCAN W IV CONTRAST	CT PANSCAN W IV CONTRAST HISTORY: fall, AMS; pain s/p trauma TECHNIQUE: CT acquisition was performed through the head and cervical spine prior to the administration of IV contrast. Low-osmolar intravenous contrast material was then injected and imaging was performed through the chest, abdomen and pelvis. Image post-processing of the chest, abdomen, pelvis, cervical, thoracic and lumbar spine was …	1	0	Hospital: Brain compression; Subdural hematoma
1	CT BRAIN FACE C-SPINE WO IV CONTRAST	CTA BRAIN AND NECK W WO IV CONTRAST, CT THORACIC SPINE WO IV CONTRAST, CT CHEST ONLY W IV CONTRAST, CT BRAIN FACE C-SPINE WO IV CONTRAST, CT ABDOMEN PELVIS W IV CONTRAST AND CT L-SPINE WO IV HISTORY: C1 fracture TECHNIQUE: CT acquisition was performed through the head and face prior to the administration of IV contrast. Low-osmolar intravenous contrast material was then injected and imaging was p…	1	0	Hospital: Essential hypertension; Hypercholesterolemia; Schizoaffective disorder, bipolar type; TBI (traumatic brain injury); Scapular fracture; Nondisplaced lateral mass fracture of C1 vertebra with routine healing; Temporal bone fracture
1	CT BRAIN WO IV CONTRAST	CT BRAIN WO IV CONTRAST HISTORY: Shunt placement, normal pressure hydrocephalus TECHNIQUE: Multidetector row CT volumetric acquisition was performed through the head without intravenous contrast enhancement. Targeted CT protocols using this patient's history and dose modulation techniques based on this patient's anatomy were employed to minimize radiation exposure. Image post-processing was perfo…	0	0	Hospital: Normal pressure hydrocephalus; HTN (hypertension); HLD (hyperlipidemia); Type 2 diabetes, diet controlled
1	CTA BRAIN AND NECK W WO IV CONTRAST	CTA BRAIN AND NECK W WO IV CONTRAST HISTORY: Neuro deficit, acute, stroke suspected TECHNIQUE: Multidetector row CT volumetric imaging was performed through the brain without contrast followed by CTA of the brain and neck after administration of low-osmolar intravenous contrast material via a power injector. Targeted CT protocol using this patient's history and dose modulation techniques based on…	0	0	Hospital: Essential hypertension; Carotid artery stenosis, symptomatic, right; Class 1 obesity due to excess calories with serious comorbidity and body mass index (BMI) of 31.0 to 31.9 in adult; Acute ischemic stroke; Hyperlipidemia LDL goal <70; Prolonge
1	CT PANSCAN FACE AND CTA NECK W IV CONTRAST	CT PANSCAN FACE AND CTA NECK W IV CONTRAST HISTORY: trauma, mvc, altered TECHNIQUE: CT acquisition was performed through the head and face prior to the administration of IV contrast. Low-osmolar intravenous contrast material was then injected and imaging was performed through the neck, chest, abdomen and pelvis. CTA image post-processing of the neck was performed using Maximum Intensity Projectio…	0	0	Hospital: Alcohol use; Alcohol abuse; PTSD (post-traumatic stress disorder); TBI (traumatic brain injury)
2	MRI BRAIN W WO IV CONTRAST	Name: ROMERO, HECTOR MRN: 10014943195 DOB: 09/01/1954 Sex: M Accession: 54637208 Exam: MRI BRAIN W WO IV CONTRAST Visit: 2009791070 Exam Date : 08/03/2021 07:56 AM MRI BRAIN W WO IV CONTRAST HISTORY: Follow-up evaluation sphenoid/sellar necrosis with diplopia TECHNIQUE: Pre and post intravenous contrast enhanced MR images of the brain were acquired according to the standard protocol. COMPARISON: …	0	0	Hospital: Hypertension; Obesity; Pituitary tumor; GERD (gastroesophageal reflux disease); Hypothyroidism
2	MRI BRAIN W WO IV CONTRAST	MRI BRAIN W WO IV CONTRAST HISTORY: 74-year-old female with right temporal brain mass TECHNIQUE: Pre and post intravenous contrast enhanced MR images of the brain were acquired according to the standard protocol. COMPARISON: Outside CTA of the head and neck from South County Hospital 10/30/2021. FINDINGS: Intra-axial structures: Peripherally enhancing 3.6 x 5.7 x 3.1 cm mass centered in the right…	1	1	Hospital: Brain lesion; Brain compression; HTN (hypertension); Controlled diabetes mellitus type II without complication; HLD (hyperlipidemia); GERD (gastroesophageal reflux disease)
1	CT PANSCAN FACE W IV CONTRAST	CT PANSCAN FACE W IV CONTRAST HISTORY: fall, seziure TECHNIQUE: CT acquisition was performed through the head, face and cervical spine prior to the administration of IV contrast. Low-osmolar intravenous contrast material was then injected and imaging was performed through the chest, abdomen and pelvis. Image post-processing of the face, chest, abdomen, pelvis, cervical, thoracic and lumbar spine …	1	1	Hospital: Unspecified dementia with behavioral disturbance; HTN (hypertension); HLD (hyperlipidemia); Seizure; Brain contusion; Alcohol abuse
1	CT PANSCAN W IV CONTRAST	CT PANSCAN W IV CONTRAST HISTORY: trauma TECHNIQUE: CT acquisition was performed through the head and cervical spine prior to the administration of IV contrast. Low-osmolar intravenous contrast material was then injected and imaging was performed through the chest, abdomen and pelvis. Image post-processing of the chest, abdomen, pelvis, cervical, thoracic and lumbar spine was performed in the axi…	1	0	Hospital: SAH (subarachnoid hemorrhage); Obstructive hydrocephalus; Acute respiratory failure; Hypokalemia; Aneurysmal subarachnoid hemorrhage
1	CT BRAIN WO IV CONTRAST	CT BRAIN WO IV CONTRAST HISTORY: headache with recent subdural TECHNIQUE: Multidetector row CT volumetric acquisition was performed through the head without intravenous contrast enhancement. Targeted CT protocols using this patient's history and dose modulation techniques based on this patient's anatomy were employed to minimize radiation exposure. Image post-processing was performed in the axial…	1	0	Hospital: Alcohol abuse; Acute subdural hematoma; Compression of brain
1	CTA BRAIN AND NECK W WO IV CONTRAST	CTA BRAIN AND NECK W WO IV CONTRAST HISTORY: Dizziness, non-specific; persistent headaches as well since MVA 9/1/2021 TECHNIQUE: Multidetector row CT volumetric imaging was performed through the brain without contrast followed by CTA of the brain and neck after administration of low-osmolar intravenous contrast material via a power injector. Targeted CT protocol using this patient's history and d…	1	0	Hospital: Hypertension; Subdural hemorrhage; NSTEMI (non-ST elevated myocardial infarction); Hypertrophic cardiomyopathy
2	MRI BRAIN W WO IV CONTRAST	MRI BRAIN W WO IV CONTRAST HISTORY: Brain mass on CT scan, evaluate for meningioma. TECHNIQUE: Pre and post intravenous contrast enhanced MR images of the brain were acquired according to the standard protocol. COMPARISON: Brain CT dated 9/10/2021. FINDINGS: Intra-axial structures: Scattered periventricular and subcortical white matter FLAIR hyperintensities, likely on basis of mild chronic micro…	1	0	Hospital: Meningioma; Benign neoplasm of supratentorial region of brain; Post-operative nausea and vomiting; Compression of brain; Cerebral edema
1	CT BRAIN WO IV CONTRAST	CT BRAIN WO IV CONTRAST HISTORY: Neuro deficit, acute, stroke suspected TECHNIQUE: Multidetector row CT volumetric acquisition was performed through the head without intravenous contrast enhancement. Targeted CT protocols using this patient's history and dose modulation techniques based on this patient's anatomy were employed to minimize radiation exposure. Image post-processing was performed in …	0	0	Hospital: CAD (coronary artery disease); Type 2 diabetes mellitus with complication; H/O aortic valve replacement with tissue graft; HIV disease; Chronic kidney disease (CKD), stage III (moderate); Mixed hyperlipidemia; Seizures; Cervical spinal cord comp
2	MRI BRAIN WO IV CONTRAST, MRI ENTIRE SPINE (C,T,L) WO IV CONTRAST	Name: MERCEDES, ANGELA M MRN: 10017769225 DOB: 11/10/1973 Sex: F Accession: 54624514 Exam: MRI BRAIN WO IV CONTRAST Visit: 1009887295 Exam Date : 08/31/2021 05:01 PM MRI BRAIN WO IV CONTRAST, MRI ENTIRE SPINE (C,T,L) WO IV CONTRAST HISTORY: 47 y.o.?with severe headaches for many years. The headaches are located in the occipital region and radiate forward. They are worsened with coughing, sneezing…	1	0	Hospital: Chiari I malformation; Hypertension; Head ache; Nausea; Cerebral edema
2	MRI ORBIT W WO IV CONTRAST	MRI ORBIT W WO IV CONTRAST HISTORY: Left orbital mass TECHNIQUE: Standard MR images of the brain along with high resolution coronal STIR, axial FS T2, axial and coronal T1 pre contrast and FS post intravenous contrast axial and coronal T1-weighted imaging through the orbits were performed. COMPARISON: CT 9/5/2021. MRI 5/6/2015 FINDINGS: Orbits: Centered in the left frontal bone involving the orbi…	1	0	Hospital: ADD (attention deficit disorder); Benign prostatic hyperplasia without lower urinary tract symptoms; Orbital tumor; Left frontal lobe mass
1	CTA ELVO HEAD AND NECK	CTA ELVO HEAD AND NECK HISTORY: Neuro deficit, acute, stroke suspected; Acute Stroke TECHNIQUE: Multidetector row CT volumetric imaging was performed through the brain without contrast followed by CTA volumetric imaging of the brain and neck after administration of low-osmolar intravenous contrast material via a power injector. Targeted CT protocol using this patient's history and dose modulation…	0	0	Hospital: Brain compression; SDH (subdural hematoma); Seizure
1	CTA BRAIN AND NECK W WO IV CONTRAST	CTA BRAIN AND NECK W WO IV CONTRAST, CT CERVICAL SPINE WO IV CONTRAST HISTORY: recent SDH, prior L MCA syndrome- new aphasia TECHNIQUE: Multidetector row CT volumetric imaging was performed through the brain without contrast followed by CTA of the brain and neck after administration of low-osmolar intravenous contrast material via a power injector. Targeted CT protocol using this patient's histor…	0	0	Hospital: Type 2 diabetes mellitus; HLD (hyperlipidemia); Essential hypertension; SDH (subdural hematoma); Paroxysmal A-fib
1	CT BRAIN WO IV CONTRAST	CT BRAIN WO IV CONTRAST HISTORY: Mental status change, persistent or worsening; altered mental status TECHNIQUE: Multidetector row CT volumetric acquisition was performed through the head without intravenous contrast enhancement. Targeted CT protocols using this patient's history and dose modulation techniques based on this patient's anatomy were employed to minimize radiation exposure. Image pos…	0	0	Hospital: S/P CABG x 1; S/P aortic valve replacement with bioprosthetic valve; HLD (hyperlipidemia); HTN (hypertension); Failure to thrive in adult; Dehiscence of operative wound; Hydronephrosis, left; History of renal cell carcinoma
1	CT BRAIN C-SPINE WO IV CONTRAST	CT BRAIN C-SPINE WO IV CONTRAST, CT T-SPINE AND L-SPINE WO IV CONTRAST HISTORY: fall with head strike TECHNIQUE: Multidetector row CT volumetric acquisition was performed through the head, C-spine and T-spine without IV contrast. Targeted CT protocol using this patient's history and dose modulation techniques based on this patient's anatomy was employed to minimize radiation exposure. Image post-…	0	0	Hospital: Essential hypertension; Hypothyroidism; Fall; S/p left hip fracture; Cervical stenosis of spine; T9 vertebral fracture
1	CT BRAIN C-SPINE WO IV CONTRAST	CT BRAIN C-SPINE WO IV CONTRAST HISTORY: fall, headache, weakness TECHNIQUE: Multidetector row CT volumetric acquisition was performed through the head and of the c-spine from the posterior cranial fossa to the thoracic inlet without IV contrast. Targeted CT protocol using this patient's history and dose modulation techniques based on this patient's anatomy was employed to minimize radiation expo…	0	0	Hospital: Central cord syndrome
1	CT BRAIN C-SPINE WO IV CONTRAST	CT BRAIN C-SPINE WO IV CONTRAST, CT FACE WO IV CONTRAST HISTORY: fall with headstrike GCS 13, trauma to ear/face TECHNIQUE: Multidetector row CT volumetric acquisition was performed through the head, face and of the cervical spine from the posterior cranial fossa to the thoracic inlet without IV contrast. Targeted CT protocol using this patient's history and dose modulation techniques based on th…	0	0	Hospital: TBI (traumatic brain injury); Right trochlear nerve palsy
1	CT BRAIN C-SPINE WO IV CONTRAST	CT BRAIN C-SPINE WO IV CONTRAST HISTORY: fall, head trauma TECHNIQUE: Multidetector row CT volumetric acquisition was performed through the head and of the c-spine from the posterior cranial fossa to the thoracic inlet without IV contrast. Targeted CT protocol using this patient's history and dose modulation techniques based on this patient's anatomy was employed to minimize radiation exposure. I…	1	0	Hospital: CVA (cerebral vascular accident); CAD (coronary artery disease); Hyperlipidemia; Hypertension; Seizure disorder; Obesity (BMI 30-39.9); Brain compression; Scalp laceration
1	CT PANSCAN W IV CONTRAST	CT PANSCAN W IV CONTRAST HISTORY: fall with head strike, LOC, T and L spine tenderness TECHNIQUE: CT acquisition was performed through the head and cervical spine prior to the administration of IV contrast. Low-osmolar intravenous contrast material was then injected and imaging was performed through the chest, abdomen and pelvis. Image post-processing of the chest, abdomen, pelvis, cervical, thor…	0	0	Hospital: Concussion without loss of consciousness; History of asthma
1	CT BRAIN WO IV CONTRAST	CT BRAIN WO IV CONTRAST HISTORY: 67-year-old male with head trauma after fall, mod-severe; fall TECHNIQUE: Multidetector row CT volumetric acquisition was performed through the head without intravenous contrast enhancement. Targeted CT protocols using this patient's history and dose modulation techniques based on this patient's anatomy were employed to minimize radiation exposure. Image post-proc…	1	0	Hospital: Hyperlipidemia; Acute pulmonary embolism with acute cor pulmonale; Acute deep vein thrombosis (DVT) of proximal vein of left lower extremity; Febrile neutropenia; Acute myeloid leukemia not having achieved remission; SDH (subdural hematoma); Thr
2	MRI BRAIN W WO IV CONTRAST	MRI BRAIN W WO IV CONTRAST HISTORY: Delirium and altered mental status. TECHNIQUE: Pre and post intravenous contrast enhanced MR images of the brain were acquired according to the standard protocol. COMPARISON: Head CT scan performed on December 5, 2019 at 2104. FINDINGS: Intra-axial structures: 1. Mild leukoaraiosis (i.e., "small-vessel" white matter disease). 2. and white matter signal is norma…	0	0	Hospital: Postoperative complication; Toxic metabolic encephalopathy; Pseudomonas aeruginosa infection; Increased nutritional needs
1	CT PANSCAN W IV CONTRAST	CT PANSCAN W IV CONTRAST HISTORY: 67-year-old male with fall from 12 foot ladder, landing on right side. TECHNIQUE: CT acquisition was performed through the head and cervical spine prior to the administration of IV contrast. Low-osmolar intravenous contrast material was then injected and imaging was performed through the chest, abdomen and pelvis. Image post-processing of the chest, abdomen, pelv…	0	0	Hospital: Lumbar burst fracture
1	CT BRAIN WO IV CONTRAST	CT BRAIN WO IV CONTRAST HISTORY: Subdural hemorrhage; post-op 74-year-old male with history of A. fib on anticoagulation who presented with one week of headache, generalized weakness and dizziness admitted for mixed density right-sided subdural hematoma with right to left midline shift status post subdural hematoma evacuation. TECHNIQUE: Multidetector row CT volumetric acquisition was performed t…	1	0	Hospital: DM (diabetes mellitus); HLD (hyperlipidemia); Hypertension; SDH (subdural hematoma); CHF (congestive heart failure); Compression of brain
1	CT BRAIN WO IV CONTRAST	CT BRAIN WO IV CONTRAST HISTORY: CSF leak? TECHNIQUE: Multidetector row CT volumetric acquisition was performed through the head without intravenous contrast enhancement. Targeted CT protocols using this patient's history and dose modulation techniques based on this patient's anatomy were employed to minimize radiation exposure. Image post-processing was performed in the axial and coronal planes.…	0	0	Hospital: Chiari malformation type I; Anxiety; CSF leak; Meningitis
1	CTA BRAIN AND NECK W WO IV CONTRAST	CTA BRAIN AND NECK W WO IV CONTRAST HISTORY: 2 days dizziness, visual changes. high suspicion for posterior stroke. also hypertensive and mild headache TECHNIQUE: Multidetector row CT volumetric imaging was performed through the brain and neck without contrast followed by CTA of the brain and neck after administration of low-osmolar intravenous contrast material via a power injector. Targeted CT …	0	0	Hospital: Acute ischemic stroke; Hyperlipidemia LDL goal <70; Type 2 diabetes mellitus with circulatory disorder, without long-term current use of insulin; Hypertension; Class 1 obesity due to excess calories with serious comorbidity in adult; Hypomagnese
1	CTA BRAIN AND NECK W WO IV CONTRAST	CTA BRAIN AND NECK W WO IV CONTRAST, CT CERVICAL SPINE WO IV CONTRAST HISTORY: known subdural, also mma embo eval TECHNIQUE: Multidetector row CT volumetric imaging was performed through the brain and cervical spine without contrast followed by CTA of the brain and neck after administration of low-osmolar intravenous contrast material via a power injector. Targeted CT protocol using this patient'…	1	0	Hospital: Bilateral subdural hematomas; Seizures; Respiratory failure requiring intubation; Alcohol abuse; Heart failure with reduced ejection fraction
1	CT BRAIN C-SPINE WO IV CONTRAST	CT BRAIN C-SPINE WO IV CONTRAST HISTORY: Fall down 8 steps, + LOC, repetitive questioning, etoh. Head and neck pain post trauma. TECHNIQUE: Multidetector row CT volumetric acquisition was performed through the head and of the c-spine from the posterior cranial fossa to the thoracic inlet without IV contrast. Targeted CT protocol using this patient's history and dose modulation techniques based on…	1	0	Hospital: Concussion; Subdural hematoma
1	CTA ELVO HEAD AND NECK	CTA ELVO HEAD AND NECK HISTORY: Neuro deficit, acute, stroke suspected; Acute Stroke TECHNIQUE: Multidetector row CT volumetric imaging was performed through the brain without contrast followed by CTA volumetric imaging of the brain and neck after administration of low-osmolar intravenous contrast material via a power injector. Targeted CT protocol using this patient's history and dose modulation…	0	0	Hospital: Type 2 diabetes mellitus; Acute ischemic stroke; Hypertension; Presence of coronary angioplasty implant and graft
1	CT BRAIN FACE C-SPINE WO IV CONTRAST	CT BRAIN FACE C-SPINE WO IV CONTRAST HISTORY: Fall with Right Facial Trauma TECHNIQUE: Multidetector row CT volumetric acquisition was performed through the head, face and of the cervical spine from the posterior cranial fossa to the thoracic inlet without IV contrast. Targeted CT protocol using this patient's history and dose modulation techniques based on this patient's anatomy was employed to …	1	0	Hospital: Brain compression; Essential hypertension; Syncope; SDH (subdural hematoma)
1	CTA BRAIN AND NECK W WO IV CONTRAST	CTA BRAIN AND NECK W WO IV CONTRAST HISTORY: ? aneuyrsmal rupture TECHNIQUE: Multidetector row CT volumetric imaging was performed through the brain without contrast followed by CTA of the brain and neck after administration of low-osmolar intravenous contrast material via a power injector. Targeted CT protocol using this patient's history and dose modulation techniques based on this patient's an…	0	0	Hospital: SAH (subarachnoid hemorrhage); Hydrocephalus; A-fib; SIADH (syndrome of inappropriate ADH production); Obesity; Hyponatremia; Urinary frequency; Urinary retention
1	CT BRAIN C-SPINE WO IV CONTRAST	CT BRAIN C-SPINE WO IV CONTRAST HISTORY: fall OOB, hit head TECHNIQUE: Multidetector row CT volumetric acquisition was performed through the head and of the c-spine from the posterior cranial fossa to the thoracic inlet without IV contrast. Targeted CT protocol using this patient's history and dose modulation techniques based on this patient's anatomy was employed to minimize radiation exposure. …	1	0	Hospital: Brain compression; Intracranial bleeding
1	CT BRAIN WO IV CONTRAST	CT BRAIN WO IV CONTRAST HISTORY: post operative evaluation TECHNIQUE: Multidetector row CT volumetric acquisition was performed through the head without intravenous contrast enhancement. Targeted CT protocols using this patient's history and dose modulation techniques based on this patient's anatomy were employed to minimize radiation exposure. Image post-processing was performed in the axial and…	1	0	Hospital: Brain mass
1	CTA BRAIN AND NECK W WO IV CONTRAST	CTA BRAIN AND NECK W WO IV CONTRAST HISTORY: seizure, altered, c/f brain bleed TECHNIQUE: Multidetector row CT volumetric imaging was performed through the brain without contrast followed by CTA of the brain and neck after administration of low-osmolar intravenous contrast material via a power injector. Targeted CT protocol using this patient's history and dose modulation techniques based on this…	0	0	Hospital: Seizure; Closed stable burst fracture of second lumbar vertebra with routine healing; Pneumonia due to infectious organism
2	MRI BRAIN W WO IV CONTRAST	MRI BRAIN W WO IV CONTRAST HISTORY: First time seizures; evaluate for seizure locus. TECHNIQUE: T1 pre-contrast and post intravenous contrast enhanced MR images of the brain were acquired. Additional pre-contrast images were not obtained. Examination was limited due to agitation despite premedication. COMPARISON: MRI brain from 10/30/2021 and CTs from January 2021, March 2020, and July 2017. FIND…	0	0	Hospital: Seizure; Closed stable burst fracture of second lumbar vertebra with routine healing; Pneumonia due to infectious organism
1	CT BRAIN WO IV CONTRAST	CT BRAIN WO IV CONTRAST HISTORY: 81-year-old male with history of thoracolumbar sacral pelvis fixation in 2018 now admitted status post T5 to pelvis fusion with revision of prior hardware, now with new onset aphasia. TECHNIQUE: Multidetector row CT volumetric acquisition was performed through the head without intravenous contrast enhancement. Targeted CT protocols using this patient's history and…	0	0	Hospital: Anemia associated with acute blood loss; Iron deficiency anemia; Spinal instability of lumbar region; Kyphosis deformity of spine; Respiratory failure requiring intubation; HLD (hyperlipidemia); Surgical site infection
2	MRI BRAIN W WO IV CONTRAST	MRI BRAIN W WO IV CONTRAST HISTORY: 72-year-old woman with altered mental status after deep brain stimulation lead placement. TECHNIQUE: Pre and post intravenous contrast enhanced MR images of the brain were acquired according to the standard protocol. COMPARISON: CT of the brain dated 10/20/2021. MRI of the brain dated 8/4/2021. FINDINGS: Intra-axial structures: Minimal scattered T2/FLAIR white …	0	0	Hospital: Parkinson's disease with EBS (electrical brain stimulation); GERD (gastroesophageal reflux disease)
1	CT BRAIN WO IV CONTRAST	CT BRAIN WO IV CONTRAST HISTORY: severe headache; hx of VP shunt TECHNIQUE: Multidetector row CT volumetric acquisition was performed through the head without intravenous contrast enhancement. Targeted CT protocols using this patient's history and dose modulation techniques based on this patient's anatomy were employed to minimize radiation exposure. Image post-processing was performed in the axi…	0	0	Hospital: Obesity (BMI 30.0-34.9); Anxiety; VP (ventriculoperitoneal) shunt status; IIH (idiopathic intracranial hypertension); Chronic pain
1	CT BRAIN WO IV CONTRAST	CT BRAIN WO IV CONTRAST HISTORY: History normal pressure hydrocephalus status post VP shunt placement TECHNIQUE: Multidetector row CT volumetric acquisition was performed through the head without intravenous contrast enhancement. Targeted CT protocols using this patient's history and dose modulation techniques based on this patient's anatomy were employed to minimize radiation exposure. Image pos…	0	0	Hospital: Normal pressure hydrocephalus; Atrial fibrillation with rapid ventricular response; S/P VP shunt
1	CT PANSCAN W IV CONTRAST	CT PANSCAN W IV CONTRAST HISTORY: fall, unable to give hx, hx of dementia. bruising to head, seizure after fall, grimmace to chest and abdominal palpation, bruising to right upper posterior chest wall. Grimmace with hip ROM TECHNIQUE: CT acquisition was performed through the head and cervical spine prior to the administration of IV contrast. Low-osmolar intravenous contrast material was then inje…	0	0	Hospital: Compression fracture of L1 vertebra; Compression fracture of L3 vertebra; Seizure; Alzheimer's dementia with behavioral disturbance; BPH (benign prostatic hyperplasia)
1	CT BRAIN WO IV CONTRAST	CT BRAIN WO IV CONTRAST HISTORY: Headache, new or worsening, neuro deficit (Age 19-49y); headaches after surgery for tethered cord TECHNIQUE: Multidetector row CT volumetric acquisition was performed through the head without intravenous contrast enhancement. Targeted CT protocols using this patient's history and dose modulation techniques based on this patient's anatomy were employed to minimize …	0	0	Hospital: Tethered cord syndrome; PONV (postoperative nausea and vomiting); Stroke; POTS (postural orthostatic tachycardia syndrome); Ehlers-Danlos syndrome; CRPS (complex regional pain syndrome type I)
1	CT BRAIN WO IV CONTRAST	CT BRAIN WO IV CONTRAST HISTORY: re-eval SAH and IPH TECHNIQUE: Multidetector row CT volumetric acquisition was performed through the head without intravenous contrast enhancement. Targeted CT protocols using this patient's history and dose modulation techniques based on this patient's anatomy were employed to minimize radiation exposure. Image post-processing was performed in the axial and coron…	1	1	Hospital: TBI (traumatic brain injury)
1	CTA BRAIN W WO IV CONTRAST	CTA BRAIN W WO IV CONTRAST HISTORY: HA, fever, s/p tumor resection TECHNIQUE: Multidetector row CTA volumetric imaging of the brain was performed initially without, and subsequently following administration of low-osmolar intravenous contrast material via a power injector. Targeted CT protocol using this patient's history and dose modulation techniques based on this patient's anatomy was employed…	0	1	Hospital: Brain mass; Vision loss of left eye; Pituitary macroadenoma; SIADH (syndrome of inappropriate ADH production); Adrenal insufficiency; Meningitis; Tachycardia
1	CTA BRAIN AND NECK W WO IV CONTRAST	CTA BRAIN AND NECK W WO IV CONTRAST HISTORY: weakness, hallucinations TECHNIQUE: Multidetector row CT volumetric imaging was performed through the brain without contrast followed by CTA of the brain and neck after administration of low-osmolar intravenous contrast material via a power injector. Targeted CT protocol using this patient's history and dose modulation techniques based on this patient'…	1	1	Hospital: Basal ganglia hemorrhage; CAD (coronary artery disease); Essential hypertension; Type 2 diabetes mellitus, with long-term current use of insulin; DAVF (dural arteriovenous fistula); HLD (hyperlipidemia); Cerebral edema
2	MRI BRAIN W WO IV CONTRAST	MRI BRAIN W WO IV CONTRAST HISTORY: New brain mass TECHNIQUE: Pre and post intravenous contrast enhanced MR images of the brain were acquired according to the standard protocol. COMPARISON: CT brain October 1, 2021 FINDINGS: Intra-axial structures: In the left posterior periatrial white matter is a large area of T2/FLAIR hyperintense signal with serpiginous postcontrast enhancement. This entire a…	1	1	Hospital: Altered mental status
1	CT BRAIN WO IV CONTRAST	CT BRAIN WO IV CONTRAST HISTORY: 6hr repeat TECHNIQUE: Multidetector row CT volumetric acquisition was performed through the head without intravenous contrast enhancement. Targeted CT protocols using this patient's history and dose modulation techniques based on this patient's anatomy were employed to minimize radiation exposure. Image post-processing was performed in the axial and coronal planes…	1	0	Hospital: Subdural hematoma
1	CT BRAIN WO IV CONTRAST	CT BRAIN WO IV CONTRAST HISTORY: Headache, new or worsening (Age >= 50y) TECHNIQUE: Multidetector row CT volumetric acquisition was performed through the head without intravenous contrast enhancement. Targeted CT protocols using this patient's history and dose modulation techniques based on this patient's anatomy were employed to minimize radiation exposure. Image post-processing was performed in…	1	0	Hospital: Subdural hematoma, acute; Traumatic brain injury; Hepatitis C; History of cranioplasty; Increased nutritional needs; Compression of brain; Acute respiratory failure with hypoxia; Hypotension; Septic shock; Acute kidney injury (AKI) with acute tu
1	CT BRAIN WO IV CONTRAST	CT BRAIN WO IV CONTRAST HISTORY: repeat head ct TECHNIQUE: Multidetector row CT volumetric acquisition was performed through the head without intravenous contrast enhancement. Targeted CT protocols using this patient's history and dose modulation techniques based on this patient's anatomy were employed to minimize radiation exposure. Image post-processing was performed in the axial and coronal pl…	0	0	Hospital: Subarachnoid hemorrhage
1	CT BRAIN WO IV CONTRAST	CT BRAIN WO IV CONTRAST HISTORY: repeat head CT TECHNIQUE: Multidetector row CT volumetric acquisition was performed through the head without intravenous contrast enhancement. Targeted CT protocols using this patient's history and dose modulation techniques based on this patient's anatomy were employed to minimize radiation exposure. Image post-processing was performed in the axial and coronal pl…	1	1	Hospital: Brain compression; Acute subdural hematoma; Diabetes mellitus; Hypertension; Contusion of right temporal lobe
1	CT PANSCAN W IV CONTRAST	CT PANSCAN W IV CONTRAST HISTORY: gcs 3 trauma TECHNIQUE: CT acquisition was performed through the head and cervical spine prior to the administration of IV contrast. Low-osmolar intravenous contrast material was then injected and imaging was performed through the chest, abdomen and pelvis. Image post-processing of the chest, abdomen, pelvis, cervical, thoracic and lumbar spine was performed in t…	1	0	Hospital: SAH (subarachnoid hemorrhage); SDH (subdural hematoma); Brain compression; Occipital fracture; Respiratory failure after trauma; TBI (traumatic brain injury); Inferior pubic ramus fracture; Hydrocephalus; Coffee ground emesis
1	CTA BRAIN W WO IV CONTRAST	CTA BRAIN W WO IV CONTRAST HISTORY: SAH, worsening mental status TECHNIQUE: Multidetector row CTA volumetric imaging of the brain was performed initially without, and subsequently following administration of low-osmolar intravenous contrast material via a power injector. Targeted CT protocol using this patient's history and dose modulation techniques based on this patient's anatomy was employed t…	0	0	Hospital: Aneurysmal subarachnoid hemorrhage
1	CT PANSCAN W IV CONTRAST	CT PANSCAN W IV CONTRAST HISTORY: trauma TECHNIQUE: CT acquisition was performed through the head and cervical spine prior to the administration of IV contrast. Low-osmolar intravenous contrast material was then injected and imaging was performed through the chest, abdomen and pelvis. Image post-processing of the chest, abdomen, pelvis, cervical, thoracic and lumbar spine was performed in the axi…	1	0	Hospital: Subdural hematoma; Epidural hematoma; Autism; Hyponatremia; Acute respiratory failure; Traumatic brain injury; Temporal bone fracture
1	CTA ELVO HEAD AND NECK	CTA ELVO HEAD AND NECK HISTORY: Stroke/TIA, assess extracranial arteries; Acute Stroke TECHNIQUE: Multidetector row CT volumetric imaging was performed through the brain without contrast followed by CTA volumetric imaging of the brain and neck after administration of low-osmolar intravenous contrast material via a power injector. Targeted CT protocol using this patient's history and dose modulati…	1	0	Hospital: Subdural hematoma; Compression of brain
1	CT BRAIN WO IV CONTRAST	CT BRAIN WO IV CONTRAST HISTORY: repeat head CT, SAH, SDH TECHNIQUE: Multidetector row CT volumetric acquisition was performed through the head without intravenous contrast enhancement. Targeted CT protocols using this patient's history and dose modulation techniques based on this patient's anatomy were employed to minimize radiation exposure. Image post-processing was performed in the axial and …	1	0	Hospital: Traumatic brain injury; Traumatic subarachnoid hemorrhage
