# Supplementary material for: Natural language processing augments comorbidity documentation in neurosurgical inpatient admissions
Source: PLoS One. 2024 May 9;19(5):e0303519. doi: 10.1371/journal.pone.0303519 (PMC11081267; doi:10.1371/journal.pone.0303519)
Supplement: S1 Dataset — (ZIP) [file pone.0303519.s002.zip › Datasets/Training_Data.csv]

ct_or_mri	exam_type	report_text	brain_compression	brain_edema
1	CT BRAIN WO IV CONTRAST	CT BRAIN WO IV CONTRAST HISTORY: Mental status change, unknown cause TECHNIQUE: Multidetector row CT volumetric acquisition was performed through the head without intravenous contrast enhancement. Targeted CT protocols using this patient's history and dose modulation techniques based on this patient's anatomy were employed to minimize radiation exposure. Image post-processing was performed in the…	1	1
1	CT BRAIN WO IV CONTRAST	CT BRAIN WO IV CONTRAST HISTORY: Hydrocephalus; assess vent size TECHNIQUE: Multidetector row CT volumetric acquisition was performed through the head without intravenous contrast enhancement. Targeted CT protocols using this patient's history and dose modulation techniques based on this patient's anatomy were employed to minimize radiation exposure. Image post-processing was performed in the axi…	1	1
1	CT BRAIN WO IV CONTRAST	CT BRAIN WO IV CONTRAST HISTORY: Stroke, follow up TECHNIQUE: Multidetector row CT volumetric acquisition was performed through the head without intravenous contrast enhancement. Targeted CT protocols using this patient's history and dose modulation techniques based on this patient's anatomy were employed to minimize radiation exposure. Image post-processing was performed in the axial and coronal…	0	0
1	CT BRAIN WO IV CONTRAST	CT BRAIN WO IV CONTRAST HISTORY: Hydrocephalus; cerebral edema TECHNIQUE: Multidetector row CT volumetric acquisition was performed through the head without intravenous contrast enhancement. Targeted CT protocols using this patient's history and dose modulation techniques based on this patient's anatomy were employed to minimize radiation exposure. Image post-processing was performed in the axial…	0	0
1	CT BRAIN WO IV CONTRAST	CT BRAIN WO IV CONTRAST HISTORY: Subdural hemorrhage; Evaluation of SDH, increased HA TECHNIQUE: Multidetector row CT volumetric acquisition was performed through the head without intravenous contrast enhancement. Targeted CT protocols using this patient's history and dose modulation techniques based on this patient's anatomy were employed to minimize radiation exposure. Image post-processing was…	1	0
1	CT BRAIN WO IV CONTRAST	CT BRAIN WO IV CONTRAST HISTORY: Stroke, follow up; f/u cerebral edema TECHNIQUE: Multidetector row CT volumetric acquisition was performed through the head without intravenous contrast enhancement. Targeted CT protocols using this patient's history and dose modulation techniques based on this patient's anatomy were employed to minimize radiation exposure. Image post-processing was performed in t…	1	1
1	CT BRAIN WO IV CONTRAST	CT BRAIN WO IV CONTRAST HISTORY: 79-year-old female with seizure and subdural hematoma who presents for follow-up imaging. TECHNIQUE: Multidetector row CT volumetric acquisition was performed through the head without intravenous contrast enhancement. Targeted CT protocols using this patient's history and dose modulation techniques based on this patient's anatomy were employed to minimize radiatio…	1	0
1	CT BRAIN WO IV CONTRAST	CT BRAIN WO IV CONTRAST HISTORY: Stroke, follow up; 6 hr repeat blood post surgery TECHNIQUE: Multidetector row CT volumetric acquisition was performed through the head without intravenous contrast enhancement. Targeted CT protocols using this patient's history and dose modulation techniques based on this patient's anatomy were employed to minimize radiation exposure. Image post-processing was pe…	1	1
1	CT BRAIN WO IV CONTRAST	CT BRAIN WO IV CONTRAST HISTORY: Subarachnoid hemorrhage (SAH), follow up; Subdural hemorrhage; tbi w worsening contusions, 6 hour follow up TECHNIQUE: Multidetector row CT volumetric acquisition was performed through the head without intravenous contrast enhancement. Targeted CT protocols using this patient's history and dose modulation techniques based on this patient's anatomy were employed to…	1	1
1	CT BRAIN WO IV CONTRAST	CT BRAIN WO IV CONTRAST HISTORY: hx brain bleeds, headache, worsening pain TECHNIQUE: Multidetector row CT volumetric acquisition was performed through the head without intravenous contrast enhancement. Targeted CT protocols using this patient's history and dose modulation techniques based on this patient's anatomy were employed to minimize radiation exposure. Image post-processing was performed …	1	0
2	MRI BRAIN STROKE RAPID	MRI BRAIN STROKE RAPID HISTORY: Post Thrombectomy MRI TECHNIQUE: Pre and post intravenous contrast enhanced MR images of the brain were performed according to the standard protocol. Perfusion imaging performed with automated post-processing via RAPID software. COMPARISON: 7/2/21 MRI Brain Stroke Rapid. FINDINGS: Study limited by motion artifact. Intra-axial structures: Increased extent of size of…	0	0
1	CT BRAIN WO IV CONTRAST	CT BRAIN WO IV CONTRAST HISTORY: 6hr hemorrhagic conversion f/u TECHNIQUE: Multidetector row CT volumetric acquisition was performed through the head without intravenous contrast enhancement. Targeted CT protocols using this patient's history and dose modulation techniques based on this patient's anatomy were employed to minimize radiation exposure. Image post-processing was performed in the axia…	1	1
1	CT BRAIN WO IV CONTRAST	CT BRAIN WO IV CONTRAST HISTORY: fall with head strike TECHNIQUE: Multidetector row CT volumetric acquisition was performed through the head without intravenous contrast enhancement. Targeted CT protocols using this patient's history and dose modulation techniques based on this patient's anatomy were employed to minimize radiation exposure. Image post-processing was performed in the axial and cor…	0	0
2	MRI BRAIN W WO IV CONTRAST	MRI BRAIN W WO IV CONTRAST HISTORY: Bilateral upper and lower extremity weakness. TECHNIQUE: Noncontrast enhanced MR images of the brain were acquired according to the standard protocol. Post contrast imaging could not be obtained due to patient's inability to cooperate with the examination. Repeat images, including BLADE and MPR sequences were acquired after premedication. COMPARISON: MRI brain …	0	0
2	MRI BRAIN W WO IV CONTRAST	MRI BRAIN W WO IV CONTRAST HISTORY: Subarachnoid hemorrhage with negative arteriogram. TECHNIQUE: Pre and post intravenous contrast enhanced MR images of the brain were acquired according to the standard protocol. COMPARISON: CT scan dated 7/5/2021 and 7/6/2021. FINDINGS: Intra-axial structures: Right frontal EVD tract demonstrates edema and hemorrhage. There is also focal hemorrhage lateral to t…	0	1
2	MRI BRAIN STROKE RAPID	MRI BRAIN STROKE RAPID HISTORY: 55-year-old female with headache found to have underlying hematoma. TECHNIQUE: Pre and post intravenous contrast enhanced MR images of the brain were performed according to the standard protocol. Perfusion imaging performed with automated post-processing via RAPID software. COMPARISON: There is no prior study available for comparison. FINDINGS: Intra-axial structur…	1	1
1	CT BRAIN WO IV CONTRAST	CT BRAIN WO IV CONTRAST HISTORY: stability of SDH TECHNIQUE: Multidetector row CT volumetric acquisition was performed through the head without intravenous contrast enhancement. Targeted CT protocols using this patient's history and dose modulation techniques based on this patient's anatomy were employed to minimize radiation exposure. Image post-processing was performed in the axial and coronal …	1	0
1	CT BRAIN WO IV CONTRAST	CT BRAIN WO IV CONTRAST HISTORY: Traumatic brain injury (TBI), stable; s/p plasty TECHNIQUE: Multidetector row CT volumetric acquisition was performed through the head without intravenous contrast enhancement. Targeted CT protocols using this patient's history and dose modulation techniques based on this patient's anatomy were employed to minimize radiation exposure. Image post-processing was per…	1	0
1	CT BRAIN WO IV CONTRAST	CT BRAIN WO IV CONTRAST HISTORY: 6hr repeat; concern for ?sah TECHNIQUE: Multidetector row CT volumetric acquisition was performed through the head without intravenous contrast enhancement. Targeted CT protocols using this patient's history and dose modulation techniques based on this patient's anatomy were employed to minimize radiation exposure. Image post-processing was performed in the axial …	0	0
2	MRI BRAIN W WO IV CONTRAST	MRI BRAIN W WO IV CONTRAST HISTORY: Right basal ganglia lesion seen on prior imaging, further evaluation TECHNIQUE: Pre and post intravenous contrast enhanced MR images of the brain were acquired according to the standard protocol. COMPARISON: CT brain from 7/1/2021 earlier in the day FINDINGS: Intra-axial structures: T2 hyperintense lesion in the right basal ganglia above the right cerebral pedu…	0	0
1	CT BRAIN WO IV CONTRAST	CT BRAIN WO IV CONTRAST HISTORY: Repeat 6 hour after bleed, per neurosurgery TECHNIQUE: Multidetector row CT volumetric acquisition was performed through the head without intravenous contrast enhancement. Targeted CT protocols using this patient's history and dose modulation techniques based on this patient's anatomy were employed to minimize radiation exposure. Image post-processing was performe…	1	0
1	CT BRAIN WO IV CONTRAST	CT BRAIN WO IV CONTRAST HISTORY: Subdural hematoma TECHNIQUE: Multidetector row CT volumetric acquisition was performed through the head without intravenous contrast enhancement. Targeted CT protocols using this patient's history and dose modulation techniques based on this patient's anatomy were employed to minimize radiation exposure. Image post-processing was performed in the axial and coronal…	1	0
2	MRI BRAIN W WO IV CONTRAST	MRI BRAIN W WO IV CONTRAST HISTORY: "72 year old male with a PMH of hereditary essential tremors, HTN, HLD, and anxiety, who presented to ED for acute exacerbation of tremors onset 3 days ago (6/28). Pt reports that exacerbation began after tripping and falling over a wire and catching himself. Tremors ensued (stress a trigger of his tremors). Pt then called his PCP for tremor relief and was pres…	0	0
2	MRI BRAIN WO IV CONTRAST	MRI BRAIN WO IV CONTRAST HISTORY: History of ischemic stroke in 2015 requiring decompressive hemicraniectomy and subsequent cranioplasty. Development of secondary fluid leak and dehiscence requiring revision of right cranial bone flap prosthesis complicated by 2 cm epidural phlegmon. Evaluate for intracranial abscess or granuloma status post epidural phlegmon evacuation. TECHNIQUE: Standard MRI o…	0	0
1	CT BRAIN WO IV CONTRAST	CT BRAIN WO IV CONTRAST HISTORY: repeat ct for SAH TECHNIQUE: Multidetector row CT volumetric acquisition was performed through the head without intravenous contrast enhancement. Targeted CT protocols using this patient's history and dose modulation techniques based on this patient's anatomy were employed to minimize radiation exposure. Image post-processing was performed in the axial and coronal…	0	0
2	MRI BRAIN WO IV CONTRAST	MRI BRAIN WO IV CONTRAST HISTORY: 65-year-old female who presents with syncope. TECHNIQUE: Standard MRI of the brain without contrast was performed. COMPARISON: There is no prior study available for comparison. FINDINGS: Intra-axial structures: Gray and white matter signal is normal. There is no evidence of acute infarct, hemorrhage, mass or mass effect. Ventricular system: Normal for age. Extra-…	0	0
2	MRI BRAIN WO IV CONTRAST	MRI BRAIN WO IV CONTRAST HISTORY: Altered mental status, dementia. TECHNIQUE: Standard MRI of the brain without contrast was performed. COMPARISON: MRI brain dated September 14, 2020. CT brain C-spine dated July 1, 2021. FINDINGS: Intra-axial structures: Bihemispheric volume loss. T2/FLAIR hyperintensities in superficial and subcortical distribution, similar to prior. There is no evidence of acut…	0	0
1	CT BRAIN WO IV CONTRAST	CT BRAIN WO IV CONTRAST HISTORY: Cerebral hemorrhage suspected; Stability scan for ICH TECHNIQUE: Multidetector row CT volumetric acquisition was performed through the head without intravenous contrast enhancement. Targeted CT protocols using this patient's history and dose modulation techniques based on this patient's anatomy were employed to minimize radiation exposure. Image post-processing wa…	1	0
1	CT BRAIN WO IV CONTRAST	CT BRAIN WO IV CONTRAST HISTORY: 6 hour repeat TECHNIQUE: Multidetector row CT volumetric acquisition was performed through the head without intravenous contrast enhancement. Targeted CT protocols using this patient's history and dose modulation techniques based on this patient's anatomy were employed to minimize radiation exposure. Image post-processing was performed in the axial and coronal pla…	1	0
1	CT BRAIN WO IV CONTRAST	CT BRAIN WO IV CONTRAST HISTORY: Stroke, follow up; 24 hours post-stent placement TECHNIQUE: Multidetector row CT volumetric acquisition was performed through the head without intravenous contrast enhancement. Targeted CT protocols using this patient's history and dose modulation techniques based on this patient's anatomy were employed to minimize radiation exposure. Image post-processing waxs pe…	0	0
2	MRI BRAIN W WO IV CONTRAST	MRI BRAIN W WO IV CONTRAST HISTORY: Subarachnoid and epidural hemorrhage TECHNIQUE: Pre and post intravenous contrast enhanced MR images of the brain were acquired according to the standard protocol. COMPARISON: There is no prior study available for comparison. FINDINGS: Intra-axial structures: There are multiple T2 and FLAIR foci of white matter high signal in a periventricular, deep and superfi…	1	0
2	MRI BRAIN W WO IV CONTRAST	MRI BRAIN W WO IV CONTRAST HISTORY: Suspected brain mass or lesion; Metastatic adenocarcinoma NSCLC TECHNIQUE: Pre and post intravenous contrast enhanced MR images of the brain were acquired according to the standard protocol. COMPARISON: There is no prior study available for comparison. FINDINGS: Intra-axial structures: 2 mm enhancing periventricular lesion adjacent to the right lateral ventricl…	0	0
1	CT BRAIN WO IV CONTRAST	CT BRAIN WO IV CONTRAST HISTORY: repeat scan 6 hr TECHNIQUE: Multidetector row CT volumetric acquisition was performed through the head without intravenous contrast enhancement. Targeted CT protocols using this patient's history and dose modulation techniques based on this patient's anatomy were employed to minimize radiation exposure. Image post-processing was performed in the axial and coronal …	0	0
1	CT BRAIN WO IV CONTRAST	CLINICAL HISTORY: CNA at facility reported change of mental status first thing this am, resolved now TECHNIQUE: A noncontrast CT of the brain is performed. Radiation dose reduction techniques including automated exposure controls and adjustment of mA and kV according to patient size were employed for this exam. COMPARISON: Multiple studies, most recent 7/1/2021 CTs prior 12 months: 4 FINDINGS: Pa…	0	0
2	MRI BRAIN STROKE RAPID	MRI BRAIN STROKE RAPID HISTORY: Presented with right M1 occlusion on initial CTA status post thrombectomy; evaluate for intracranial hemorrhage prior to anticoagulation. TECHNIQUE: Pre and post intravenous contrast enhanced MR images of the brain were performed according to the standard protocol. Perfusion imaging performed with automated post-processing via RAPID software. COMPARISON: MRI from J…	0	0
1	CT BRAIN WO IV CONTRAST	CT BRAIN WO IV CONTRAST HISTORY: Subdural hematoma TECHNIQUE: Multidetector row CT volumetric acquisition was performed through the head without intravenous contrast enhancement. Targeted CT protocols using this patient's history and dose modulation techniques based on this patient's anatomy were employed to minimize radiation exposure. Image post-processing was performed in the axial and coronal…	1	0
1	CT BRAIN C-SPINE WO IV CONTRAST	CT BRAIN C-SPINE WO IV CONTRAST HISTORY: fall, unknown loc, head injury, elderly, posterior head pain TECHNIQUE: Multidetector row CT volumetric acquisition was performed through the head and of the c-spine from the posterior cranial fossa to the thoracic inlet without IV contrast. Targeted CT protocol using this patient's history and dose modulation techniques based on this patient's anatomy was…	0	0
1	CT BRAIN WO IV CONTRAST	CT BRAIN WO IV CONTRAST HISTORY: hygroma eval/EVD wean TECHNIQUE: Multidetector row CT volumetric acquisition was performed through the head without intravenous contrast enhancement. Targeted CT protocols using this patient's history and dose modulation techniques based on this patient's anatomy were employed to minimize radiation exposure. Image post-processing was performed in the axial and cor…	1	1
2	MRI BRAIN W WO IV CONTRAST	MRI BRAIN W WO IV CONTRAST HISTORY: Change in mental status TECHNIQUE: Pre and post intravenous contrast enhanced MR images of the brain were acquired according to the standard protocol. COMPARISON: 7/1/2021 FINDINGS: Intra-axial structures: A few punctate nonspecific nonenhancing white matter T2 hyperintensities. There is no evidence of acute infarct, hemorrhage, mass or mass effect. Ventricular…	0	0
1	CT BRAIN WO IV CONTRAST	CLINICAL HISTORY: Brain mass or lesion TECHNIQUE: A noncontrast CT of the brain is performed. Radiation dose reduction techniques including automated exposure controls and adjustment of mA and kV according to patient size were employed for this exam. COMPARISON: Multiple studies, most recent 7/4/2021 CTs prior 12 months: 4 FINDINGS: The exam is limited by patient angulation in the CT gantry. Pare…	0	0
2	MRI BRAIN W WO IV CONTRAST	CLINICAL HISTORY: Brain mass or lesion; Shock. Infection. History of brain metastases. TECHNIQUE: A contrast enhanced MRI of the brain is performed on a 1.5 Tesla magnet with and without 7 mL Gadavist IV contrast. COMPARISON: Multiple studies, most recent the head CT of 7/3/2021 FINDINGS: The exam is somewhat limited by motion. On the sagittal series, the corpus callosum, pituitary gland and skul…	1	1
2	MRI BRAIN WO IV CONTRAST	MRI BRAIN WO IV CONTRAST HISTORY: Stroke follow-up TECHNIQUE: Standard MRI of the brain without contrast was performed. COMPARISON: 7/4/2021 FINDINGS: Patient motion artifact Intra-axial structures: Minimal chronic microvascular changes. Cortical volume loss. Chronic right pons infarct. There is no evidence of acute infarct, hemorrhage, mass or mass effect. Ventricular system: Normal for age. Ext…	0	0
1	CT BRAIN WO IV CONTRAST	CT BRAIN WO IV CONTRAST HISTORY: Seizure, new-onset, no history of trauma TECHNIQUE: Multidetector row CT volumetric acquisition was performed through the head without intravenous contrast enhancement. Targeted CT protocols using this patient's history and dose modulation techniques based on this patient's anatomy were employed to minimize radiation exposure. Image post-processing was performed i…	0	0
2	MRI BRAIN W WO IV CONTRAST	MRI BRAIN W WO IV CONTRAST HISTORY: Altered mental status. Gait problem. White matter lesions. TECHNIQUE: Pre and post intravenous contrast enhanced MR images of the brain were acquired according to the standard protocol. COMPARISON: CT 7/4/2021 FINDINGS: Intra-axial structures: Numerous supra tentorial lesions including periventricular and juxtacortical as well as multiple infratentorial lesions…	0	0
2	MRI BRAIN STROKE RAPID	MRI BRAIN STROKE RAPID HISTORY: 7/4/21 MRI brain stroke rapid. TECHNIQUE: Pre and post intravenous contrast enhanced MR images of the brain were performed according to the standard protocol. Perfusion imaging performed with automated post-processing via RAPID software. COMPARISON: 7/4/21 MRI brain stroke rapid. FINDINGS: Intra-axial structures: Evolving acute infarct in the region of the right po…	0	0
2	MRI BRAIN WO IV CONTRAST	MRI BRAIN WO IV CONTRAST HISTORY: TIA TECHNIQUE: Standard MRI of the brain without contrast was performed. COMPARISON: CT 7/4/2021. MRI 317 FINDINGS: Intra-axial structures: Several scattered punctate cerebral white matter T2 hyperintensities as well as pontine T2 hyperintensity compatible with chronic microvascular change. There is no evidence of acute infarct, hemorrhage, mass or mass effect. V…	0	0
1	CT BRAIN WO IV CONTRAST	CT BRAIN WO IV CONTRAST HISTORY: fall in the hospital TECHNIQUE: Multidetector row CT volumetric acquisition was performed through the head without intravenous contrast enhancement. Targeted CT protocols using this patient's history and dose modulation techniques based on this patient's anatomy were employed to minimize radiation exposure. Image post-processing was performed in the axial and coro…	1	1
2	MRI BRAIN WO IV CONTRAST	MRI BRAIN WO IV CONTRAST HISTORY: Headache TECHNIQUE: Standard MRI of the brain without contrast was performed. COMPARISON: CT 7/4/2021. MRI 5/31/2021 FINDINGS: Intra-axial structures: A few nonspecific bifrontal white matter T2 hyperintensities unchanged. There is no evidence of acute infarct, hemorrhage, mass or mass effect. Ventricular system: Normal Extra-axial spaces: Normal Vasculature: The…	0	0
2	MRI BRAIN WO IV CONTRAST	MRI BRAIN WO IV CONTRAST HISTORY: New onset seizures TECHNIQUE: Standard MRI of the brain without contrast was performed. COMPARISON: There is no prior study available for comparison. FINDINGS: Limited by patient motion. Intra-axial structures: Gray and white matter signal is normal. There is no evidence of acute infarct, hemorrhage, mass or mass effect. Ventricular system: Normal Extra-axial spa…	0	0
2	MRI BRAIN W WO IV CONTRAST	MRI BRAIN W WO IV CONTRAST HISTORY: Recent GBM resection. Headache, nausea and vomiting TECHNIQUE: Pre and post intravenous contrast enhanced MR images of the brain were acquired according to the standard protocol. COMPARISON: 6/10/2021 FINDINGS: Intra-axial structures: Again noted left parieto-occipital resection site. Decrease in adjacent edema. Decreasing the decreased is diffuse of any around…	0	1
1	CT BRAIN WO IV CONTRAST	CT BRAIN WO IV CONTRAST HISTORY: altered mental status TECHNIQUE: Multidetector row CT volumetric acquisition was performed through the head without intravenous contrast enhancement. Targeted CT protocols using this patient's history and dose modulation techniques based on this patient's anatomy were employed to minimize radiation exposure. Image post-processing was performed in the axial and cor…	0	0
2	MRI BRAIN W WO IV CONTRAST	MRI BRAIN W WO IV CONTRAST HISTORY: Change in mental status. TECHNIQUE: Pre and post intravenous contrast enhanced MR images of the brain were acquired according to the standard protocol. COMPARISON: CT brain from July 3, 2021. FINDINGS: Evaluation on postcontrast imaging is limited by motion artifact. Intra-axial structures: There are periventricular and subcortical white matter T2/FLAIR hyperin…	0	0
2	MRI BRAIN WO IV CONTRAST	MRA BRAIN WO IV CONTRAST, MRI BRAIN WO IV CONTRAST, MRA NECK WO IV CONTRAST HISTORY: Altered mental status TECHNIQUE: Standard MRI of the brain without contrast was performed. Additionally, magnetic resonance angiography of the head and neck was performed without intravenous contrast. 3-D MIP postprocessing was also performed. COMPARISON: CT head 7/5/2021 FINDINGS: MRI BRAIN: Intra-axial structur…	0	0
1	CT BRAIN WO IV CONTRAST	CT BRAIN WO IV CONTRAST HISTORY: Facial trauma, blunt TECHNIQUE: Multidetector row CT volumetric acquisition was performed through the head without intravenous contrast enhancement. Targeted CT protocols using this patient's history and dose modulation techniques based on this patient's anatomy were employed to minimize radiation exposure. Image post-processing was performed in the axial and coro…	0	0
2	MRI BRAIN STROKE RAPID	MRI BRAIN STROKE RAPID HISTORY: Stroke follow-up. TECHNIQUE: Pre and post intravenous contrast enhanced MR images of the brain were performed according to the standard protocol. Perfusion imaging performed with automated post-processing via RAPID software. COMPARISON: Brain CT dated 7/6/2021. FINDINGS: Intra-axial structures: Moderate periventricular with scattered deep and subcortical white matt…	0	0
2	MRI BRAIN WO IV CONTRAST	TECHNIQUE: Routine noncontrast MR images were obtained through the brain using the standard departmental protocol. Imaging was performed on a 1.5 Tesla magnet. FINDINGS: HISTORY: Transient ischemic attack (TIA) found on the ground after sliding off bed, headache. MR BRAIN: COMPARISONS: Head CT 7/5/2021 and MR brain 4/20/2021 There is moderate, diffuse cerebral atrophy present. Periventricular whi…	0	0
2	MRI BRAIN WO IV CONTRAST	MRI BRAIN WO IV CONTRAST HISTORY: Mental status change of uncertain etiology. TECHNIQUE: Standard MRI of the brain without contrast was performed. COMPARISON: Multiple CT studies including from July 2, 2021. FINDINGS: Intra-axial structures: Multiple areas of encephalomalacia including in the right frontal and parieto-occipital regions bilaterally as well as bilateral cerebellar hemispheres, rela…	0	0
2	MRI BRAIN W WO IV CONTRAST	MRI BRAIN W WO IV CONTRAST HISTORY: Mental status change. TECHNIQUE: Pre and post intravenous contrast enhanced MR images of the brain were acquired according to the standard protocol. COMPARISON: There is no prior study available for comparison. FINDINGS: Intra-axial structures: Moderately extensive periventricular with scattered deep and subcortical white matter FLAIR hyperintensities consisten…	0	0
2	MRI BRAIN W WO IV CONTRAST	MRI BRAIN W WO IV CONTRAST HISTORY: Neuro deficit, stroke suspected. Status post right basal ganglia ependymoma resection. Previously identified enlarging right pseudomeningocele. TECHNIQUE: Pre and post intravenous contrast enhanced MR images of the brain were acquired according to the standard protocol. COMPARISON: There is no prior study available for comparison. FINDINGS: Intra-axial structur…	1	0
2	MRI BRAIN W WO IV CONTRAST	MRI BRAIN W WO IV CONTRAST HISTORY: Seizure. TECHNIQUE: Pre and post intravenous contrast enhanced MR images of the brain were acquired according to the standard protocol. COMPARISON: Brain CT dated 7/5/2021. FINDINGS: Intra-axial structures: There are a few nonspecific punctate subcortical and periventricular white matter FLAIR hyperintensities, likely on basis of mild chronic microvascular isch…	0	0
1	CT BRAIN WO IV CONTRAST	CT BRAIN WO IV CONTRAST HISTORY: Hemorrhagic contusion after motorcycle collision with ejection; follow-up. TECHNIQUE: Multidetector row CT volumetric acquisition was performed through the head without intravenous contrast enhancement. Targeted CT protocols using this patient's history and dose modulation techniques based on this patient's anatomy were employed to minimize radiation exposure. Ima…	1	1
2	MRI BRAIN W WO IV CONTRAST	MRI BRAIN W WO IV CONTRAST HISTORY: 94-year-old presenting with altered mental status and concern for underlying CNS infection and/or other acute pathology. TECHNIQUE: Pre and post intravenous contrast enhanced MR images of the brain were acquired according to the standard protocol. COMPARISON: CT brain from July 6, 2021. FINDINGS: Intra-axial structures: There are multiple foci of restricted dif…	0	0
1	CT BRAIN WO IV CONTRAST	CT BRAIN WO IV CONTRAST HISTORY: Headache with nausea and vomiting. Prior visit for severe head injury. TECHNIQUE: Multidetector row CT volumetric acquisition was performed through the head without intravenous contrast enhancement. Targeted CT protocols using this patient's history and dose modulation techniques based on this patient's anatomy were employed to minimize radiation exposure. Image p…	0	0
2	MRI BRAIN W WO IV CONTRAST	MRI BRAIN W WO IV CONTRAST HISTORY: Chronic headache with history of lung cancer and brain metastases. TECHNIQUE: Pre and post intravenous contrast enhanced MR images of the brain were acquired according to the standard protocol. COMPARISON: CT Pan scan from July 6, 2021. MRI brain from January 15, 2021. FINDINGS: Intra-axial structures: Gray and white matter signal is normal. Following contrast …	0	0
2	MRI BRAIN W WO IV CONTRAST	MRI BRAIN W WO IV CONTRAST HISTORY: 65-year-old presenting with resection of central foramen magnum meningioma, now with CNS infection suspected. TECHNIQUE: Pre and post intravenous contrast enhanced MR images of the brain were acquired according to the standard protocol. COMPARISON: CT brain from July 1, 2021. MRI brain from June 25, 2021. FINDINGS: Intra-axial structures: Redemonstrated left ce…	1	1
1	CT BRAIN C-SPINE WO IV CONTRAST	CT BRAIN C-SPINE WO IV CONTRAST HISTORY: fall TECHNIQUE: Multidetector row CT volumetric acquisition was performed through the head and of the c-spine from the posterior cranial fossa to the thoracic inlet without IV contrast. Targeted CT protocol using this patient's history and dose modulation techniques based on this patient's anatomy was employed to minimize radiation exposure. Image post-pro…	0	0
2	MRI BRAIN W WO IV CONTRAST	MRI BRAIN W WO IV CONTRAST HISTORY: New onset seizures. TECHNIQUE: Pre and post intravenous contrast enhanced MR images of the brain were acquired according to the standard protocol. COMPARISON: CT scan done earlier same day FINDINGS: Intra-axial structures: Gray and white matter signal is normal. Following contrast administration, no abnormal foci of enhancement are detected. There is no evidenc…	0	0
1	CT BRAIN WO IV CONTRAST	CT BRAIN WO IV CONTRAST HISTORY: Subdural hemorrhage; AMS, worsening exam TECHNIQUE: Multidetector row CT volumetric acquisition was performed through the head without intravenous contrast enhancement. Targeted CT protocols using this patient's history and dose modulation techniques based on this patient's anatomy were employed to minimize radiation exposure. Image post-processing was performed i…	1	0
1	CT BRAIN FACE C-SPINE WO IV CONTRAST	CT BRAIN FACE C-SPINE WO IV CONTRAST HISTORY: fall with head strike TECHNIQUE: Multidetector row CT volumetric acquisition was performed through the head, face and of the cervical spine from the posterior cranial fossa to the thoracic inlet without IV contrast. Targeted CT protocol using this patient's history and dose modulation techniques based on this patient's anatomy was employed to minimize…	0	0
2	MRI BRAIN WO IV CONTRAST	MRI BRAIN WO IV CONTRAST HISTORY: Extremity weakness, stroke suspected. TECHNIQUE: Standard MRI of the brain without contrast was performed. COMPARISON: Brain MRI dated 7/26/2013, brain CT/CTA dated 7/7/2021. FINDINGS: Intra-axial structures: Moderate scattered periventricular and subcortical white matter FLAIR hyperintensities consistent with chronic microvascular ischemic change. There is no ev…	0	0
2	MRI BRAIN WO IV CONTRAST	MRI BRAIN WO IV CONTRAST HISTORY: 38-year-old presenting with left facial, arm and leg weakness. TECHNIQUE: Standard MRI of the brain without contrast was performed. COMPARISON: CT brain from July 7, 2021. CTA head and neck from July 7, 2021. FINDINGS: Intra-axial structures: Gray and white matter signal is normal. There is no evidence of acute infarct, hemorrhage, mass or mass effect. Ventricula…	0	0
1	CT BRAIN WO IV CONTRAST	CT BRAIN WO IV CONTRAST HISTORY: Subdural hemorrhage; post op subdural evac TECHNIQUE: Multidetector row CT volumetric acquisition was performed through the head without intravenous contrast enhancement. Targeted CT protocols using this patient's history and dose modulation techniques based on this patient's anatomy were employed to minimize radiation exposure. Image post-processing was performed…	1	0
2	MRI BRAIN W WO IV CONTRAST	MRI BRAIN W WO IV CONTRAST HISTORY: 62-year-old with history of HIV on retroviral therapy presenting with abrupt onset weakness. TECHNIQUE: Pre and post intravenous contrast enhanced MR images of the brain were acquired according to the standard protocol. COMPARISON: CT head and neck from July 7, 2021. MRI brain from March 31, 2020. FINDINGS: Intra-axial structures: There is diffuse, confluent su…	0	0
2	MRI BRAIN WO IV CONTRAST	MRI BRAIN WO IV CONTRAST, MRA BRAIN WO IV CONTRAST HISTORY: Headache, stroke suspected. TECHNIQUE: Standard MRI of the brain without contrast was performed. 3D time of flight MR angiogram of the Circle of Willis without contrast was also performed according to standard protocol. Image post-processing with MIP reconstructions. COMPARISON: None. FINDINGS: Brain MR: Intra-axial structures:Gray and w…	0	0
1	CT BRAIN WO IV CONTRAST	CT BRAIN WO IV CONTRAST HISTORY: Stroke, follow up TECHNIQUE: Multidetector row CT volumetric acquisition was performed through the head without intravenous contrast enhancement. Targeted CT protocols using this patient's history and dose modulation techniques based on this patient's anatomy were employed to minimize radiation exposure. Image post-processing was performed in the axial and coronal…	1	0
1	CT BRAIN WO IV CONTRAST	CT BRAIN WO IV CONTRAST HISTORY: Stroke, follow up; recent stroke, abnormal posturing TECHNIQUE: Multidetector row CT volumetric acquisition was performed through the head without intravenous contrast enhancement. Targeted CT protocols using this patient's history and dose modulation techniques based on this patient's anatomy were employed to minimize radiation exposure. Image post-processing was…	0	0
2	MRI BRAIN STROKE RAPID	MRI BRAIN STROKE RAPID HISTORY: Basilar artery thrombosis seen on CTA. TECHNIQUE: Pre and post intravenous contrast enhanced MR images of the brain were performed according to the standard protocol. Perfusion imaging performed with automated post-processing via RAPID software. COMPARISON: There is no prior study available for comparison. FINDINGS: Intra-axial structures: Mild scattered T2/FLAIR h…	0	0
1	CT BRAIN WO IV CONTRAST	CT BRAIN WO IV CONTRAST HISTORY: Mental status change, unknown cause; eval for hemorrhage TECHNIQUE: Multidetector row CT volumetric acquisition was performed through the head without intravenous contrast enhancement. Targeted CT protocols using this patient's history and dose modulation techniques based on this patient's anatomy were employed to minimize radiation exposure. Image post-processing…	0	0
1	CT BRAIN WO IV CONTRAST	EXAM: CT head and cervical spine without intravenous contrast INDICATION: 23-year-old male with history of C4-5 fracture status post ACDF 7/8/2021. COMPARISON: MRI cervical spine 70 2021 FINDINGS: CT HEAD: No acute intracranial hemorrhage, mass, mass effect, midline shift, or extra-axial fluid collection. Gray-white matter differentiation is preserved. Ventricular system normal. Scalp and calvari…	0	0
2	MRI BRAIN W WO IV CONTRAST	MRI BRAIN W WO IV CONTRAST HISTORY: Follow-up of "angiogram-negative" subarachnoid hemorrhage. "63 y.o.female with HH grade 3 aneurysmal SAH. CTA redemonstrated concern for aSAH, noted extensive IVH. EVD placed. Patient admitted to the NCCU in stable condition for further management of care. DCA on 7/7 negative for aneurysm, however, acomm could not be visualized - will repeat on 7/9. MRI w w/o p…	0	0
1	CT BRAIN WO IV CONTRAST	CT BRAIN WO IV CONTRAST HISTORY: Known SDH; HA today eval for increased size TECHNIQUE: Multidetector row CT volumetric acquisition was performed through the head without intravenous contrast enhancement. Targeted CT protocols using this patient's history and dose modulation techniques based on this patient's anatomy were employed to minimize radiation exposure. Image post-processing was performe…	1	0
1	CT BRAIN C-SPINE WO IV CONTRAST	CT BRAIN C-SPINE WO IV CONTRAST HISTORY: fall, head strike TECHNIQUE: Multidetector row CT volumetric acquisition was performed through the head and of the c-spine from the posterior cranial fossa to the thoracic inlet without IV contrast. Targeted CT protocol using this patient's history and dose modulation techniques based on this patient's anatomy was employed to minimize radiation exposure. I…	0	0
2	MRI BRAIN WO IV CONTRAST	MRI BRAIN WO IV CONTRAST HISTORY: "42 year old male with PMH of HLD, HTN, IgA nephropathy leading to ESRD requiring PD, T2DM. Patient with recent development of bilateral lower extremity wounds now s/p aortogram, bilateral lower extremity angiogram with angioplasty of bilateral AT arteries (6/15/21, Slaiby). Per op note, patient with heavily diseased vessels, unable to reopen DP or PT arteries en…	1	0
1	CT BRAIN C-SPINE WO IV CONTRAST	CT BRAIN C-SPINE WO IV CONTRAST HISTORY: syncope vs seizure, head strike, midline neck pain, ams TECHNIQUE: Multidetector row CT volumetric acquisition was performed through the head and of the c-spine from the posterior cranial fossa to the thoracic inlet without IV contrast. Targeted CT protocol using this patient's history and dose modulation techniques based on this patient's anatomy was empl…	0	0
1	CT BRAIN C-SPINE WO IV CONTRAST	THIS IS A PRELIMINARY REPORT BY THE RESIDENT ON CALL. IT HAS NOT BEEN REVIEWED BY AN ATTENDING. CT BRAIN C-SPINE WO IV CONTRAST HISTORY: Head injury, patient anticoagulated TECHNIQUE: Multidetector row CT volumetric acquisition was performed through the head and of the c-spine from the posterior cranial fossa to the thoracic inlet without IV contrast. Targeted CT protocol using this patient's his…	0	0
1	CT BRAIN FACE C-SPINE WO IV CONTRAST	CT BRAIN FACE C-SPINE WO IV CONTRAST HISTORY: Trauma, punched in the face, loss of consciousness, neck pain, facial pain. TECHNIQUE: Multidetector row CT volumetric acquisition was performed through the head, face and of the cervical spine from the posterior cranial fossa to the thoracic inlet without IV contrast. Targeted CT protocol using this patient's history and dose modulation techniques ba…	0	0
2	MRI BRAIN W WO IV CONTRAST	MRI BRAIN W WO IV CONTRAST HISTORY: Further evaluation of brain mass TECHNIQUE: Pre and post intravenous contrast enhanced MR images of the brain were acquired according to the standard protocol. COMPARISON: Outside study CT brain from 6/30/2021 FINDINGS: Intra-axial structures: There is a 4.7 x 3.2 x 4.6 cm T1 isointense, T2 hyperintense right temporal lobe mass with predominantly peripheral and…	1	1
1	CT BRAIN WO IV CONTRAST	CT BRAIN WO IV CONTRAST HISTORY: Repeat evaluation. Patient transferred from outside hospital following motorcycle crash. TECHNIQUE: Multidetector row CT volumetric acquisition was performed through the head without intravenous contrast enhancement. Targeted CT protocols using this patient's history and dose modulation techniques based on this patient's anatomy were employed to minimize radiation…	1	0
1	CT BRAIN FACE C-SPINE WO IV CONTRAST	CT BRAIN FACE C-SPINE WO IV CONTRAST HISTORY: s/p assault, significant right periorbital edema and ecchymosis. TECHNIQUE: Multidetector row CT volumetric acquisition was performed through the head, face and of the cervical spine from the posterior cranial fossa to the thoracic inlet without IV contrast. Targeted CT protocol using this patient's history and dose modulation techniques based on this…	0	0
1	CT BRAIN WO IV CONTRAST	CT BRAIN WO IV CONTRAST HISTORY: AMS TECHNIQUE: Multidetector row CT volumetric acquisition was performed through the head without intravenous contrast enhancement. Targeted CT protocols using this patient's history and dose modulation techniques based on this patient's anatomy were employed to minimize radiation exposure. Image post-processing was performed in the axial and coronal planes. COMPA…	0	0
1	CT BRAIN WO IV CONTRAST	CT BRAIN WO IV CONTRAST HISTORY: Headache. On anticoagulation. TECHNIQUE: Multidetector row CT volumetric acquisition was performed through the head without intravenous contrast enhancement. Targeted CT protocols using this patient's history and dose modulation techniques based on this patient's anatomy were employed to minimize radiation exposure. Image post-processing was performed in the axial…	0	0
1	CT BRAIN WO IV CONTRAST	CT BRAIN WO IV CONTRAST HISTORY: headache TECHNIQUE: Multidetector row CT volumetric acquisition was performed through the head without intravenous contrast enhancement. Targeted CT protocols using this patient's history and dose modulation techniques based on this patient's anatomy were employed to minimize radiation exposure. Image post-processing was performed in the axial and coronal planes. …	0	0
2	MRI BRAIN WO IV CONTRAST	MRI BRAIN WO IV CONTRAST HISTORY: TBI, concern for diffuse axonal injury TECHNIQUE: Standard MRI of the brain without contrast was performed. COMPARISON: CTA head and neck from 6/30/2021, CT brain from 6/30/2021 FINDINGS: Intra-axial structures: Punctate focus of restricted diffusion in the right parietal lobe (6, 43) which contains a focus of hemosiderin deposition. Multiple punctate foci of hem…	0	0
1	CT BRAIN C-SPINE WO IV CONTRAST	CT BRAIN C-SPINE WO IV CONTRAST HISTORY: Head trauma, minor (Age >= 65y) TECHNIQUE: Multidetector row CT volumetric acquisition was performed through the head and of the c-spine from the posterior cranial fossa to the thoracic inlet without IV contrast. Targeted CT protocol using this patient's history and dose modulation techniques based on this patient's anatomy was employed to minimize radiati…	0	0
1	CT BRAIN C-SPINE WO IV CONTRAST	CT BRAIN C-SPINE WO IV CONTRAST HISTORY: Syncope, simple, normal neuro exam; h/o fall, now with progressive LE weakness, loss of balance TECHNIQUE: Multidetector row CT volumetric acquisition was performed through the head and of the c-spine from the posterior cranial fossa to the thoracic inlet without IV contrast. Targeted CT protocol using this patient's history and dose modulation techniques …	0	0
1	CT BRAIN WO IV CONTRAST	CT BRAIN WO IV CONTRAST HISTORY: syncopal event, severe headache TECHNIQUE: Multidetector row CT volumetric acquisition was performed through the head without intravenous contrast enhancement. Targeted CT protocols using this patient's history and dose modulation techniques based on this patient's anatomy were employed to minimize radiation exposure. Image post-processing was performed in the axi…	0	0
1	CT BRAIN WO IV CONTRAST	CT BRAIN WO IV CONTRAST HISTORY: Stroke Follow up TECHNIQUE: Multidetector row CT volumetric acquisition was performed through the head without intravenous contrast enhancement. Targeted CT protocols using this patient's history and dose modulation techniques based on this patient's anatomy were employed to minimize radiation exposure. Image post-processing was performed in the axial and coronal …	0	0
1	CT BRAIN WO IV CONTRAST	CT BRAIN WO IV CONTRAST HISTORY: LMCA infarct f/u, with hemorrhagic transformation TECHNIQUE: Multidetector row CT volumetric acquisition was performed through the head without intravenous contrast enhancement. Targeted CT protocols using this patient's history and dose modulation techniques based on this patient's anatomy were employed to minimize radiation exposure. Image post-processing was pe…	1	1
2	MRI BRAIN W WO IV CONTRAST	MRI BRAIN W WO IV CONTRAST HISTORY: Mild clonus, upper motor neuron signs. TECHNIQUE: Pre and post intravenous contrast enhanced MR images of the brain were acquired according to the standard protocol. COMPARISON: Brain CT dated 6/30/2021. FINDINGS: Intra-axial structures: There are couple nonspecific FLAIR hyperintensities in the left corona radiata and trace periventricular white matter FLAIR h…	0	0
2	MRI BRAIN W WO IV CONTRAST	MRI BRAIN W WO IV CONTRAST HISTORY: Seizure disorder, clinical change. Altered mental status. Apparently normal EEG. TECHNIQUE: Pre and post intravenous contrast enhanced MR images of the brain were acquired according to the standard protocol. COMPARISON: Brain CT dated 6/27/2021. FINDINGS: Intra-axial structures: Moderate scattered subcortical more so than periventricular white matter FLAIR hype…	0	0
1	CT BRAIN FACE C-SPINE WO IV CONTRAST	CT BRAIN FACE C-SPINE WO IV CONTRAST HISTORY: Head trauma, minor (Age >= 65y) TECHNIQUE: Multidetector row CT volumetric acquisition was performed through the head, face and of the cervical spine from the posterior cranial fossa to the thoracic inlet without IV contrast. Targeted CT protocol using this patient's history and dose modulation techniques based on this patient's anatomy was employed t…	0	0
1	CT BRAIN WO IV CONTRAST	CT BRAIN WO IV CONTRAST HISTORY: Seizure, new-onset, no history of trauma TECHNIQUE: Multidetector row CT volumetric acquisition was performed through the head without intravenous contrast enhancement. Targeted CT protocols using this patient's history and dose modulation techniques based on this patient's anatomy were employed to minimize radiation exposure. Image post-processing was performed i…	0	0
1	CT PANSCAN WITH CTA NECK W IV CONTRAST	CT PANSCAN WITH CTA NECK W IV CONTRAST HISTORY: AMS with diffuse pain, particularly thoracic and lumbar spine. TECHNIQUE: CT acquisition was performed through the head prior to the administration of IV contrast. Low-osmolar intravenous contrast material was then injected and imaging was performed through the neck, chest, abdomen and pelvis. CTA image post-processing of the neck was performed usin…	1	0
1	CT BRAIN FACE C-SPINE WO IV CONTRAST	CT BRAIN FACE C-SPINE WO IV CONTRAST HISTORY: likely dislocated jaw TECHNIQUE: Multidetector row CT volumetric acquisition was performed through the head, face and of the cervical spine from the posterior cranial fossa to the thoracic inlet without IV contrast. Targeted CT protocol using this patient's history and dose modulation techniques based on this patient's anatomy was employed to minimize…	0	0
1	CT BRAIN C-SPINE WO IV CONTRAST	HISTORY: Head trauma, minor (Age >= 65y) TECHNIQUE: Multidetector row CT volumetric acquisition was performed through the head and of the c-spine from the posterior cranial fossa to the thoracic inlet without IV contrast. A targeted CT protocol using this patient's history and dose modulation techniques based on this patient's anatomy was employed to minimize radiation exposure. Image post-proces…	0	0
1	CT BRAIN C-SPINE WO IV CONTRAST	CT BRAIN C-SPINE WO IV CONTRAST HISTORY: fall TECHNIQUE: Multidetector row CT volumetric acquisition was performed through the head and of the c-spine from the posterior cranial fossa to the thoracic inlet without IV contrast. Targeted CT protocol using this patient's history and dose modulation techniques based on this patient's anatomy was employed to minimize radiation exposure. Image post-pro…	0	0
2	MRI BRAIN W WO IV CONTRAST	MRI BRAIN W WO IV CONTRAST HISTORY: Mental status change. TECHNIQUE: Pre and post intravenous contrast enhanced MR images of the brain were acquired according to the standard protocol. COMPARISON: Brain CT dated 6/27/2021. FINDINGS: Intra-axial structures: Gray and white matter signal is normal. No notable focal parenchymal lesions. Following contrast administration, no abnormal foci of enhanceme…	0	0
1	CT BRAIN WO IV CONTRAST	CT BRAIN WO IV CONTRAST HISTORY: Cerebral hemorrhage suspected; follow up ICH and post op SDH TECHNIQUE: Multidetector row CT volumetric acquisition was performed through the head without intravenous contrast enhancement. Targeted CT protocols using this patient's history and dose modulation techniques based on this patient's anatomy were employed to minimize radiation exposure. Image post-proces…	1	1
1	CT PANSCAN W IV CONTRAST	CT PANSCAN W IV CONTRAST HISTORY: trauma, head strike, chest pain, abdominal pain TECHNIQUE: CT acquisition was performed through the head and cervical spine prior to the administration of IV contrast. Low-osmolar intravenous contrast material was then injected and imaging was performed through the chest, abdomen and pelvis. Image post-processing of the chest, abdomen, pelvis, cervical, thoracic …	0	0
1	CT BRAIN WO IV CONTRAST	CT BRAIN WO IV CONTRAST HISTORY: Headache, chronic, new features or increased frequency TECHNIQUE: Multidetector row CT volumetric acquisition was performed through the head without intravenous contrast enhancement. Targeted CT protocols using this patient's history and dose modulation techniques based on this patient's anatomy were employed to minimize radiation exposure. Image post-processing w…	0	0
2	MRI BRAIN WO IV CONTRAST	TECHNIQUE: Routine noncontrast MR images were obtained through the brain using the standard departmental protocol. Imaging was performed on a 1.5 Tesla magnet. FINDINGS: HISTORY: vertigo per Epic note: 2-3 weeks ago developed vertigo with inability to ambulate and difficulty even standing. Headache, nausea, episodic vomiting. MR BRAIN: COMPARISONS: No relevant prior exams There is moderate, diffu…	0	0
1	CT BRAIN WO IV CONTRAST	CT BRAIN WO IV CONTRAST HISTORY: Head trauma, minor (Age >= 65y); Right temporal pain TECHNIQUE: Multidetector row CT volumetric acquisition was performed through the head without intravenous contrast enhancement. Targeted CT protocols using this patient's history and dose modulation techniques based on this patient's anatomy were employed to minimize radiation exposure. Image post-processing was…	0	0
1	CT BRAIN WO IV CONTRAST	CT BRAIN WO IV CONTRAST HISTORY: Mental status change, unknown cause TECHNIQUE: Multidetector row CT volumetric acquisition was performed through the head without intravenous contrast enhancement. Targeted CT protocols using this patient's history and dose modulation techniques based on this patient's anatomy were employed to minimize radiation exposure. Image post-processing was performed in the…	0	0
2	MRI BRAIN WO IV CONTRAST	MRI BRAIN WO IV CONTRAST HISTORY: Neuro deficit. Acute stroke suspected. TECHNIQUE: Standard MRI of the brain without contrast was performed. COMPARISON: CT 6/30/2021 FINDINGS: Intra-axial structures: Acute infarcts right middle frontal gyrus without hemorrhage. Chronic right corona radiata infarct. Mild chronic microvascular changes. No mass or mass effect. Diffuse cortical volume loss. Ventricu…	0	0
1	CT BRAIN C-SPINE WO IV CONTRAST	CT BRAIN C-SPINE WO IV CONTRAST HISTORY: fall, AMS TECHNIQUE: Multidetector row CT volumetric acquisition was performed through the head and of the c-spine from the posterior cranial fossa to the thoracic inlet without IV contrast. Targeted CT protocol using this patient's history and dose modulation techniques based on this patient's anatomy was employed to minimize radiation exposure. Image pos…	0	0
1	CT BRAIN C-SPINE WO IV CONTRAST	CT BRAIN C-SPINE WO IV CONTRAST HISTORY: Pain. Punched in head TECHNIQUE: Multidetector row CT volumetric acquisition was performed through the head and of the c-spine from the posterior cranial fossa to the thoracic inlet without IV contrast. Targeted CT protocol using this patient's history and dose modulation techniques based on this patient's anatomy was employed to minimize radiation exposur…	0	0
1	CT BRAIN C-SPINE WO IV CONTRAST	CT BRAIN C-SPINE WO IV CONTRAST, CT FACE WO IV CONTRAST HISTORY: fall TECHNIQUE: Multidetector row CT volumetric acquisition was performed through the head, face and of the cervical spine from the posterior cranial fossa to the thoracic inlet without IV contrast. Targeted CT protocol using this patient's history and dose modulation techniques based on this patient's anatomy was employed to minimi…	0	0
1	CT BRAIN C-SPINE WO IV CONTRAST	CT BRAIN C-SPINE WO IV CONTRAST HISTORY: Head trauma, minor (Age >= 65y) TECHNIQUE: Multidetector row CT volumetric acquisition was performed through the head and of the c-spine from the posterior cranial fossa to the thoracic inlet without IV contrast. Targeted CT protocol using this patient's history and dose modulation techniques based on this patient's anatomy was employed to minimize radiati…	0	0
1	CT BRAIN C-SPINE WO IV CONTRAST	CT BRAIN C-SPINE WO IV CONTRAST HISTORY: headache,dizziness,trauma Per EPIC note:: Restrained driver whose vehicle was struck from passenger side. TECHNIQUE: Multidetector row CT volumetric acquisition was performed through the head and of the c-spine from the posterior cranial fossa to the thoracic inlet without IV contrast. Targeted CT protocol using this patient's history and dose modulation t…	0	0
1	CT BRAIN WO IV CONTRAST	CT BRAIN WO IV CONTRAST HISTORY: Dizziness, persistent/recurrent, cardiac or vascular cause suspected; visual disturbance/hallucinations TECHNIQUE: Multidetector row CT volumetric acquisition was performed through the head without intravenous contrast enhancement. Targeted CT protocols using this patient's history and dose modulation techniques based on this patient's anatomy were employed to min…	0	0
2	MRI BRAIN WO IV CONTRAST	MRI BRAIN WO IV CONTRAST HISTORY: Recent MRI of 6/3/2021 demonstrated multiple infarcts. Query new lesions. TECHNIQUE: Standard MRI of the brain without contrast was performed. COMPARISON: Most recent MRI of 6/3/2021 FINDINGS: Intra-axial structures: Since the prior exam, there has developed a focus of restricted diffusion seen in the region of the right forceps major, series 2 image 48 and serie…	0	1
1	CT BRAIN C-SPINE WO IV CONTRAST	CT BRAIN C-SPINE WO IV CONTRAST HISTORY: Pain. Fall on head on warfain. Shooting pain from neck to L arm TECHNIQUE: Multidetector row CT volumetric acquisition was performed through the head and of the c-spine from the posterior cranial fossa to the thoracic inlet without IV contrast. Targeted CT protocol using this patient's history and dose modulation techniques based on this patient's anatomy …	0	0
1	CT BRAIN WO IV CONTRAST	CT BRAIN WO IV CONTRAST HISTORY: Dizziness, non-specific TECHNIQUE: Multidetector row CT volumetric acquisition was performed through the head without intravenous contrast enhancement. Targeted CT protocols using this patient's history and dose modulation techniques based on this patient's anatomy were employed to minimize radiation exposure. Image post-processing was performed in the axial and c…	0	0
1	CT BRAIN C-SPINE WO IV CONTRAST	CT BRAIN C-SPINE WO IV CONTRAST HISTORY: fall TECHNIQUE: Multidetector row CT volumetric acquisition was performed through the head and of the c-spine from the posterior cranial fossa to the thoracic inlet without IV contrast. Targeted CT protocol using this patient's history and dose modulation techniques based on this patient's anatomy was employed to minimize radiation exposure. Image post-pro…	0	0
1	CT PANSCAN W IV CONTRAST	CT PANSCAN W IV CONTRAST HISTORY: fall, dizziness, head strike, pre-syncope, T/L spine tenderness, posterior chest wall tenderness, trached at baseline TECHNIQUE: CT acquisition was performed through the head and cervical spine prior to the administration of IV contrast. Low-osmolar intravenous contrast material was then injected and imaging was performed through the chest, abdomen and pelvis. Im…	0	0
1	CT BRAIN WO IV CONTRAST	CT BRAIN WO IV CONTRAST HISTORY: Mental status change, unknown cause TECHNIQUE: Multidetector row CT volumetric acquisition was performed through the head without intravenous contrast enhancement. Targeted CT protocols using this patient's history and dose modulation techniques based on this patient's anatomy were employed to minimize radiation exposure. Image post-processing was performed in the…	0	0
1	CT BRAIN WO IV CONTRAST	TECHNIQUE: Multiple, noncontrast, 5mm axial images were obtained from the skull base to the vertex. Dose modulation techniques based on this patient's anatomy were employed to minimize radiation exposure. FINDINGS: HISTORY: Headache, new or worsening (Age >= 50y) CT Head: COMPARISONS: Head CT 6/23/2021 Number of CTs/nuc med studies in the past 12 months:3 There is been slight improvement in the a…	1	1
1	CT BRAIN WO IV CONTRAST	CT BRAIN WO IV CONTRAST HISTORY: Seizure, new-onset, no history of trauma TECHNIQUE: Multidetector row CT volumetric acquisition was performed through the head without intravenous contrast enhancement. Targeted CT protocols using this patient's history and dose modulation techniques based on this patient's anatomy were employed to minimize radiation exposure. Image post-processing was performed i…	0	0
1	CT BRAIN C-SPINE WO IV CONTRAST	CT BRAIN C-SPINE WO IV CONTRAST, CT THORACIC SPINE WO IV CONTRAST, CT CHEST ONLY W IV CONTRAST, CTA NECK W WO IV CONTRAST HISTORY: Pain in head and neck after MVC TECHNIQUE: Multidetector row CT volumetric acquisition was performed through the head and of the c-spine from the posterior cranial fossa to the thoracic inlet without IV contrast. Multidetector row contrast enhanced CTA of the neck and…	0	0
1	CT BRAIN WO IV CONTRAST	CT BRAIN WO IV CONTRAST HISTORY: ?seizure, AMS TECHNIQUE: Multidetector row CT volumetric acquisition was performed through the head without intravenous contrast enhancement. Targeted CT protocols using this patient's history and dose modulation techniques based on this patient's anatomy were employed to minimize radiation exposure. Image post-processing was performed in the axial and coronal pla…	0	0
1	CT BRAIN WO IV CONTRAST	CT BRAIN WO IV CONTRAST HISTORY: ams TECHNIQUE: Multidetector row CT volumetric acquisition was performed through the head without intravenous contrast enhancement. Targeted CT protocols using this patient's history and dose modulation techniques based on this patient's anatomy were employed to minimize radiation exposure. Image post-processing was performed in the axial and coronal planes. COMPA…	0	0
1	CT BRAIN C-SPINE WO IV CONTRAST	CT BRAIN C-SPINE WO IV CONTRAST CT BRAIN C-SPINE WO IV CONTRAST HISTORY: fall, head strike TECHNIQUE: Multidetector row CT volumetric acquisition was performed through the head and of the c-spine from the posterior cranial fossa to the thoracic inlet without IV contrast. Targeted CT protocol using this patient's history and dose modulation techniques based on this patient's anatomy was employed t…	0	0
1	CT BRAIN WO IV CONTRAST	CT BRAIN WO IV CONTRAST HISTORY: 73-year-old male with history of subacute right-sided pronator drift and right facial droop. TECHNIQUE: Multidetector row CT volumetric acquisition was performed through the head without intravenous contrast enhancement. Targeted CT protocols using this patient's history and dose modulation techniques based on this patient's anatomy were employed to minimize radia…	0	0
1	CT BRAIN WO IV CONTRAST	CT BRAIN WO IV CONTRAST CT BRAIN WO IV CONTRAST HISTORY: AMS TECHNIQUE: Multidetector row CT volumetric acquisition was performed through the head without IV contrast. Targeted CT protocol using this patient's history and dose modulation techniques based on this patient's anatomy was employed to minimize radiation exposure. COMPARISON: None FINDINGS: Intra-axial structures: There is no evidence o…	0	0
1	CT BRAIN C-SPINE WO IV CONTRAST	CT BRAIN C-SPINE WO IV CONTRAST CT BRAIN C-SPINE WO IV CONTRAST HISTORY: Head trauma, abnormal mental status (Age 19-64y); ETOH TECHNIQUE: Multidetector row CT volumetric acquisition was performed through the brain and cervical spine without IV contrast. Targeted CT protocol using this patient's history and dose modulation techniques based on this patient's anatomy was employed to minimize radiat…	0	0
1	CT BRAIN WO IV CONTRAST	CT BRAIN WO IV CONTRAST HISTORY: headache TECHNIQUE: Multidetector row CT volumetric acquisition was performed through the head without intravenous contrast enhancement. Targeted CT protocols using this patient's history and dose modulation techniques based on this patient's anatomy were employed to minimize radiation exposure. Image post-processing was performed in the axial and coronal planes. …	1	0
1	CT BRAIN WO IV CONTRAST	CT BRAIN WO IV CONTRAST HISTORY: headache, nausea (no abd pain) TECHNIQUE: Multidetector row CT volumetric acquisition was performed through the head without IV contrast. Targeted CT protocol using this patient's history and dose modulation techniques based on this patient's anatomy was employed to minimize radiation exposure. COMPARISON: 5/26/2020 FINDINGS: Intra-axial structures: There are bihe…	0	0
1	CT BRAIN WO IV CONTRAST	HISTORY: Mental status change. TECHNIQUE: Multiple contiguous 5mm images were obtained without IV contrast. Radiation dose reduction techniques including automated exposure controls and adjustment of mA and kV according to patient size were employed for this exam. COMPARISON : CT brain 06/09/2021. NUMBER OF PRIOR CT or Nuclear Medicine studies: (12 months): 2 FINDINGS: Intra-axial structures: No …	0	0
1	CT PANSCAN W IV CONTRAST	CT PANSCAN W IV CONTRAST HISTORY: 57-year-old male who presents after motor vehicle collision. TECHNIQUE: CT acquisition was performed through the head and cervical spine prior to the administration of IV contrast. Low-osmolar intravenous contrast material was then injected and imaging was performed through the chest, abdomen and pelvis. Image post-processing of the chest, abdomen, pelvis, cervic…	0	0
1	CT BRAIN WO IV CONTRAST	HISTORY: Headache. TECHNIQUE: Multiple contiguous 5mm images were obtained without IV contrast. Radiation dose reduction techniques including automated exposure controls and adjustment of mA and kV according to patient size were employed for this exam. COMPARISON : CTA brain 06/06/2020. NUMBER OF PRIOR CT or Nuclear Medicine studies: (12 months): None FINDINGS: Intra-axial structures: No acute in…	0	0
1	CT BRAIN C-SPINE WO IV CONTRAST	CT BRAIN C-SPINE WO IV CONTRAST HISTORY: fall, head strike TECHNIQUE: Multidetector row CT volumetric acquisition was performed through the head and of the c-spine from the posterior cranial fossa to the thoracic inlet without IV contrast. Targeted CT protocol using this patient's history and dose modulation techniques based on this patient's anatomy was employed to minimize radiation exposure. I…	0	0
1	CT BRAIN C-SPINE WO IV CONTRAST	CT BRAIN C-SPINE WO IV CONTRAST HISTORY: 37-year-old female with history of head and neck pain after motor vehicle accident. TECHNIQUE: Multidetector row CT volumetric acquisition was performed through the head and of the c-spine from the posterior cranial fossa to the thoracic inlet without IV contrast. Targeted CT protocol using this patient's history and dose modulation techniques based on thi…	0	0
1	CT BRAIN WO IV CONTRAST	CT BRAIN WO IV CONTRAST HISTORY: 43-year-old female who presents with fatigue and altered mental status with clinical concern for possible trauma. TECHNIQUE: Multidetector row CT volumetric acquisition was performed through the head without intravenous contrast enhancement. Targeted CT protocols using this patient's history and dose modulation techniques based on this patient's anatomy were emplo…	0	0
1	CT BRAIN WO IV CONTRAST	CT BRAIN WO IV CONTRAST HISTORY: headache, fall; hx alcohol use, reports falls, headaches TECHNIQUE: Multidetector row CT volumetric acquisition was performed through the head without intravenous contrast enhancement. Targeted CT protocols using this patient's history and dose modulation techniques based on this patient's anatomy were employed to minimize radiation exposure. Image post-processing…	0	0
1	CT BRAIN C-SPINE WO IV CONTRAST	CT BRAIN C-SPINE WO IV CONTRAST HISTORY: Fall, c spine pain, paraesthesia r u e TECHNIQUE: Multidetector row CT volumetric acquisition was performed through the head and of the c-spine from the posterior cranial fossa to the thoracic inlet without IV contrast. Targeted CT protocol using this patient's history and dose modulation techniques based on this patient's anatomy was employed to minimize …	0	0
1	CT BRAIN WO IV CONTRAST	CT BRAIN WO IV CONTRAST HISTORY: headache, worsening TECHNIQUE: Multidetector row CT volumetric acquisition was performed through the head without intravenous contrast enhancement. Targeted CT protocols using this patient's history and dose modulation techniques based on this patient's anatomy were employed to minimize radiation exposure. Image post-processing was performed in the axial and coron…	0	0
1	CT BRAIN FACE C-SPINE WO IV CONTRAST	CT BRAIN FACE C-SPINE WO IV CONTRAST HISTORY: fall, head strike TECHNIQUE: Multidetector row CT volumetric acquisition was performed through the head, face and of the cervical spine from the posterior cranial fossa to the thoracic inlet without IV contrast. Targeted CT protocol using this patient's history and dose modulation techniques based on this patient's anatomy was employed to minimize rad…	0	0
1	CT BRAIN C-SPINE WO IV CONTRAST	CT BRAIN C-SPINE WO IV CONTRAST HISTORY: Head trauma, mod-severe TECHNIQUE: Multidetector row CT volumetric acquisition was performed through the head and of the c-spine from the posterior cranial fossa to the thoracic inlet without IV contrast. Targeted CT protocol using this patient's history and dose modulation techniques based on this patient's anatomy was employed to minimize radiation expos…	0	0
1	CT BRAIN C-SPINE WO IV CONTRAST	CT BRAIN C-SPINE WO IV CONTRAST HISTORY: 60-year-old male with history of found down. Clinical concern for fall. TECHNIQUE: Multidetector row CT volumetric acquisition was performed through the head and of the c-spine from the posterior cranial fossa to the thoracic inlet without IV contrast. Targeted CT protocol using this patient's history and dose modulation techniques based on this patient's …	0	0
1	CT BRAIN W IV CONTRAST	CT BRAIN W IV CONTRAST HISTORY: Screening for metastases. Patient found to have likely renal cell carcinoma with pulmonary mets TECHNIQUE: Multidetector row CT volumetric acquisition was performed through the head following administration of low-osmolar intravenous contrast material via power injector. Targeted CT protocols using this patient's history and dose modulation techniques based on this…	1	1
2	MRI BRAIN W WO IV CONTRAST	MRI BRAIN W WO IV CONTRAST HISTORY: Lethargy TECHNIQUE: Pre and post intravenous contrast enhanced MR images of the brain were acquired according to the standard protocol. COMPARISON: MRI 6/30/2021 FINDINGS: Intra-axial structures: Stable appearance of acute infarct involving the posterior limb of left internal capsule and adjacent left globus pallidus. No appreciable change from the prior exam. …	0	0
2	MRI BRAIN W WO IV SEIZURE STUDY	MRI BRAIN W WO IV SEIZURE STUDY HISTORY: Syncope, collapse. Suspicion for seizure. TECHNIQUE: Standard MR images of the brain were acquired according to the seizure protocol. High resolution, coronal T2 and FLAIR imaging through the hippocampi, in addition to high resolution isotropic T1-weighted imaging of the whole brain were performed before and after intravenous administration of contrast. CO…	0	0
1	CT BRAIN C-SPINE WO IV CONTRAST	CT BRAIN C-SPINE WO IV CONTRAST HISTORY: Head trauma, minor, normal mental status (Age 19-64y) TECHNIQUE: Multidetector row CT volumetric acquisition was performed through the head and of the c-spine from the posterior cranial fossa to the thoracic inlet without IV contrast. Targeted CT protocol using this patient's history and dose modulation techniques based on this patient's anatomy was employ…	0	0
2	MRI BRAIN W WO IV CONTRAST	MRI BRAIN W WO IV CONTRAST HISTORY: Change in mental status TECHNIQUE: Pre and post intravenous contrast enhanced MR images of the brain were acquired according to the standard protocol. COMPARISON: None FINDINGS: Intra-axial structures: Scattered periventricular and subcortical hyperintensities likely on the basis of small vessel ischemic changes. Diffusion-weighted images are normal and there i…	0	0
1	CT BRAIN C-SPINE WO IV CONTRAST	CT BRAIN C-SPINE WO IV CONTRAST HISTORY: head injury and neck pain. Head and neck pain post trauma. TECHNIQUE: Multidetector row CT volumetric acquisition was performed through the head and of the c-spine from the posterior cranial fossa to the thoracic inlet without IV contrast. Targeted CT protocol using this patient's history and dose modulation techniques based on this patient's anatomy was e…	0	0
2	MRI BRAIN WO IV CONTRAST	MRI BRAIN WO IV CONTRAST HISTORY: Mental status change. TECHNIQUE: Standard MRI of the brain without contrast was performed. COMPARISON: Brain MRI dated 6/2/2020. FINDINGS: Intra-axial structures: Moderate periventricular with scattered deep and subcortical white matter FLAIR hyperintensities consistent with chronic microvascular ischemic changes. There is no evidence of acute infarct, hemorrhage…	0	0
2	MRI BRAIN W WO IV CONTRAST	MRI BRAIN W WO IV CONTRAST HISTORY: Demyelinating disease. "49-year-old female with a past medical history of asthma, hypothyroidism, hypertension, migraines, PE who presents with tachycardia, 1 week of left-sided weakness, headache, and nausea. States that she was admitted to an outside hospital last week for evaluation of left-sided weakness. Left-sided weakness has been present since 6/21. MRI…	0	0
1	CT BRAIN C-SPINE WO IV CONTRAST	CT BRAIN C-SPINE WO IV CONTRAST HISTORY: head trauma, on eliquis TECHNIQUE: Multidetector row CT volumetric acquisition was performed through the head and of the c-spine from the posterior cranial fossa to the thoracic inlet without IV contrast. Targeted CT protocol using this patient's history and dose modulation techniques based on this patient's anatomy was employed to minimize radiation expos…	0	0
1	CT BRAIN C-SPINE WO IV CONTRAST	CT BRAIN C-SPINE WO IV CONTRAST HISTORY: 77-year-old male with history of forehead ecchymosis and altered mental status. TECHNIQUE: Multidetector row CT volumetric acquisition was performed through the head and of the c-spine from the posterior cranial fossa to the thoracic inlet without IV contrast. Targeted CT protocol using this patient's history and dose modulation techniques based on this pa…	0	0
2	MRI BRAIN WO IV CONTRAST	MRI BRAIN WO IV CONTRAST HISTORY: Status change, unknown cause TECHNIQUE: Standard MRI of the brain without contrast was performed. COMPARISON: MRI brain from 10/15/2016 and incomplete MRI brain from 1/26/2021 FINDINGS: Limited examination due to patient motion. Intra-axial structures: Redemonstrated marked periventricular and subcortical white matter T2/FLAIR hyperintensities. There is no eviden…	0	0
1	CT BRAIN WO IV CONTRAST	CT FACE WO IV CONTRAST, CT BRAIN WO IV CONTRAST HISTORY: concern for nasal bone fracture TECHNIQUE: Multidetector row CT volumetric acquisition was performed through the head and face without IV contrast. Targeted CT protocol using this patient's history and dose modulation techniques based on this patient's anatomy was employed to minimize radiation exposure. Image post-processing was performed …	0	0
1	CT BRAIN WO IV CONTRAST	CT BRAIN WO IV CONTRAST HISTORY: Mental status change, unknown cause TECHNIQUE: Multidetector row CT volumetric acquisition was performed through the head without intravenous contrast enhancement. Targeted CT protocols using this patient's history and dose modulation techniques based on this patient's anatomy were employed to minimize radiation exposure. Image post-processing was performed in the…	0	0
1	CT BRAIN C-SPINE WO IV CONTRAST	CT BRAIN C-SPINE WO IV CONTRAST HISTORY: 57-year-old male with history of motor vehicle collision and neck pain. TECHNIQUE: Multidetector row CT volumetric acquisition was performed through the head and of the c-spine from the posterior cranial fossa to the thoracic inlet without IV contrast. Targeted CT protocol using this patient's history and dose modulation techniques based on this patient's …	0	0
1	CT BRAIN C-SPINE WO IV CONTRAST	CT BRAIN C-SPINE WO IV CONTRAST HISTORY: Abrasions on head, intoxicated TECHNIQUE: Multidetector row CT volumetric acquisition was performed through the head and of the c-spine from the posterior cranial fossa to the thoracic inlet without IV contrast. Targeted CT protocol using this patient's history and dose modulation techniques based on this patient's anatomy was employed to minimize radiatio…	0	0
1	CT BRAIN C-SPINE WO IV CONTRAST	CT BRAIN C-SPINE WO IV CONTRAST HISTORY: fall, confusion TECHNIQUE: Multidetector row CT volumetric acquisition was performed through the head and of the c-spine from the posterior cranial fossa to the thoracic inlet without IV contrast. Targeted CT protocol using this patient's history and dose modulation techniques based on this patient's anatomy was employed to minimize radiation exposure. Ima…	0	0
1	CT BRAIN WO IV CONTRAST	CT BRAIN WO IV CONTRAST HISTORY: Head trauma, mod-severe TECHNIQUE: Multidetector row CT volumetric acquisition was performed through the head without intravenous contrast enhancement. Targeted CT protocols using this patient's history and dose modulation techniques based on this patient's anatomy were employed to minimize radiation exposure. Image post-processing was performed in the axial and c…	0	0
1	CT BRAIN C-SPINE WO IV CONTRAST	CT BRAIN C-SPINE WO IV CONTRAST HISTORY: pain s/p trauma TECHNIQUE: Multidetector row CT volumetric acquisition was performed through the head and of the c-spine from the posterior cranial fossa to the thoracic inlet without IV contrast. Targeted CT protocol using this patient's history and dose modulation techniques based on this patient's anatomy was employed to minimize radiation exposure. Ima…	0	0
1	CT BRAIN WO IV CONTRAST	CT FACE WO IV CONTRAST, CT BRAIN WO IV CONTRAST, CT CERVICAL SPINE WO IV CONTRAST HISTORY: Status post fall with facial trauma. TECHNIQUE: Multidetector row CT volumetric acquisition was performed through the head, face and of the cervical spine from the posterior cranial fossa to the thoracic inlet without IV contrast. Targeted CT protocol using this patient's history and dose modulation techniq…	0	0
2	MRI BRAIN WO IV CONTRAST	MRA BRAIN WO IV CONTRAST, MRI BRAIN WO IV CONTRAST HISTORY: 50-year-old female with dizziness. TECHNIQUE: Standard MRI of the brain without contrast was performed. 3D time of flight MR angiogram of the Circle of Willis without contrast was also performed according to standard protocol. Image post-processing with MIP reconstructions. COMPARISON: None. FINDINGS: Brain MR: Intra-axial structures: Fe…	0	0
1	CT BRAIN C-SPINE WO IV CONTRAST	CT BRAIN C-SPINE WO IV CONTRAST HISTORY: Found down TECHNIQUE: Multidetector row CT volumetric acquisition was performed through the head and of the c-spine from the posterior cranial fossa to the thoracic inlet without IV contrast. Targeted CT protocol using this patient's history and dose modulation techniques based on this patient's anatomy was employed to minimize radiation exposure. Image po…	0	0
1	CT BRAIN C-SPINE WO IV CONTRAST	CT BRAIN C-SPINE WO IV CONTRAST HISTORY: Found down. Altered. TECHNIQUE: Multidetector row CT volumetric acquisition was performed through the head and of the c-spine from the posterior cranial fossa to the thoracic inlet without IV contrast. Targeted CT protocol using this patient's history and dose modulation techniques based on this patient's anatomy was employed to minimize radiation exposure…	0	0
1	CT BRAIN C-SPINE WO IV CONTRAST	CT BRAIN C-SPINE WO IV CONTRAST HISTORY: fall - known chronic odontoid fx reported by family TECHNIQUE: Multidetector row CT volumetric acquisition was performed through the head and of the c-spine from the posterior cranial fossa to the thoracic inlet without IV contrast. Targeted CT protocol using this patient's history and dose modulation techniques based on this patient's anatomy was employed…	0	0
1	CT PANSCAN W IV CONTRAST	CT PANSCAN W IV CONTRAST HISTORY: patient mvc - now with TTP to L and T spine and chest wall pain concerning for sternal fracture. No seatbelt sign noted. +ETOH but cooperative and able to participate in exam here. TECHNIQUE: CT acquisition was performed through the head and cervical spine prior to the administration of IV contrast. Low-osmolar intravenous contrast material was then injected and …	0	0
2	MRI BRAIN WO IV CONTRAST	MRI BRAIN WO IV CONTRAST HISTORY: Left-sided weakness and sensory change. Concern for stroke. TECHNIQUE: Standard MRI of the brain without contrast was performed. COMPARISON: MRI brain 7/30/2016 FINDINGS: Intra-axial structures: Gray and white matter signal is normal. There is a punctate focus of hypointense gradient echo signal in the right cerebellum, without associated edema, likely sequelae o…	0	0
1	CT BRAIN WO IV CONTRAST	CT BRAIN WO IV CONTRAST HISTORY: HA TECHNIQUE: Multidetector row CT volumetric acquisition was performed through the head without intravenous contrast enhancement. Targeted CT protocols using this patient's history and dose modulation techniques based on this patient's anatomy were employed to minimize radiation exposure. Image post-processing was performed in the axial and coronal planes. COMPAR…	0	0
1	CT BRAIN WO IV CONTRAST	HISTORY: Mental status change. TECHNIQUE: Multiple contiguous 5mm images were obtained without IV contrast. Radiation dose reduction techniques including automated exposure controls and adjustment of mA and kV according to patient size were employed for this exam. COMPARISON : None. NUMBER OF PRIOR CT or Nuclear Medicine studies: (12 months): None FINDINGS: Intra-axial structures: No acute infarc…	0	0
1	CT BRAIN WO IV CONTRAST	HISTORY: Vertigo. Mental status change. TECHNIQUE: Multiple contiguous 5mm images were obtained without IV contrast. Radiation dose reduction techniques including automated exposure controls and adjustment of mA and kV according to patient size were employed for this exam. COMPARISON : CT venogram brain 04/15/2021 NUMBER OF PRIOR CT or Nuclear Medicine studies: (12 months): 4 FINDINGS: Intra-axia…	0	0
1	CT BRAIN C-SPINE WO IV CONTRAST	CT BRAIN C-SPINE WO IV CONTRAST HISTORY: Fall, trauma, HA. Head and neck pain post trauma. TECHNIQUE: Multidetector row CT volumetric acquisition was performed through the head and of the c-spine from the posterior cranial fossa to the thoracic inlet without IV contrast. Targeted CT protocol using this patient's history and dose modulation techniques based on this patient's anatomy was employed t…	0	0
1	CT BRAIN C-SPINE WO IV CONTRAST	CT BRAIN C-SPINE WO IV CONTRAST HISTORY: fall on thinners. Head and neck pain post trauma. TECHNIQUE: Multidetector row CT volumetric acquisition was performed through the head and of the c-spine from the posterior cranial fossa to the thoracic inlet without IV contrast. Targeted CT protocol using this patient's history and dose modulation techniques based on this patient's anatomy was employed t…	0	0
2	MRI BRAIN W WO IV CONTRAST	MRI BRAIN W WO IV CONTRAST HISTORY: Weakness. TECHNIQUE: Pre and post intravenous contrast enhanced MR images of the brain were acquired according to the standard protocol. COMPARISON: There is no prior study available for comparison. FINDINGS: Intra-axial structures: Extensive regions of abnormal signal most pronounced in the periventricular white matter as well as in the pons adjacent to the fo…	0	0
2	MRI BRAIN W WO IV CONTRAST	MRI BRAIN W WO IV CONTRAST HISTORY: Neck mass. Malignancy workup. TECHNIQUE: Pre and post intravenous contrast enhanced MR images of the brain were acquired according to the standard protocol. COMPARISON: Brain CT dated 6/28/2021. FINDINGS: Intra-axial structures: Few nonspecific subcortical white matter FLAIR hyperintensities, bifrontal predominance. No parenchymal mass or abnormal enhancement. …	0	0
1	CT BRAIN WO IV CONTRAST	CT BRAIN WO IV CONTRAST HISTORY: Headache, chronic, new features or increased frequency; history of ICH TECHNIQUE: Multidetector row CT volumetric acquisition was performed through the head without intravenous contrast enhancement. Targeted CT protocols using this patient's history and dose modulation techniques based on this patient's anatomy were employed to minimize radiation exposure. Image p…	0	0
1	CT BRAIN WO IV CONTRAST	CT BRAIN WO IV CONTRAST HISTORY: History of VP shunt. Headache. Transferred for VP shunt coiling within subcutaneous left ventral abdominal wall. TECHNIQUE: Multidetector row CT volumetric acquisition was performed through the head without intravenous contrast enhancement. Targeted CT protocols using this patient's history and dose modulation techniques based on this patient's anatomy were employ…	0	0
1	CT PANSCAN WITH CTA NECK W IV CONTRAST	CT PANSCAN WITH CTA NECK W IV CONTRAST HISTORY: high speed MVC with + seatbelt sign, neck pain, chest pain, abdominal pain TECHNIQUE: CT acquisition was performed through the head prior to the administration of IV contrast. Low-osmolar intravenous contrast material was then injected and imaging was performed through the neck, chest, abdomen and pelvis. CTA image post-processing of the neck was pe…	0	0
1	CT BRAIN FACE C-SPINE WO IV CONTRAST	CT BRAIN FACE C-SPINE WO IV CONTRAST HISTORY: Facial trauma, blunt TECHNIQUE: Multidetector row CT volumetric acquisition was performed through the head, face and of the cervical spine from the posterior cranial fossa to the thoracic inlet without IV contrast. Targeted CT protocol using this patient's history and dose modulation techniques based on this patient's anatomy was employed to minimize …	0	0
2	MRI BRAIN W WO IV CONTRAST	MRI BRAIN W WO IV CONTRAST HISTORY: 65 y.o.male s/p right suboccipital craniotomy for resection of tumor. Patient presented initially with progressive low back pain over the past three months. MRI of the lumbar spine outpatient revealed L5 lesion with concern for metastasis. Further workup and imaging 5/29/2021 revealed 1.7 cm enhancing lesion of the left iliac bone, RLL lung mass (3.2 cm). In ad…	1	1
1	CT BRAIN WO IV CONTRAST	CT BRAIN WO IV CONTRAST HISTORY: Shunt placement. TECHNIQUE: Multidetector row CT volumetric acquisition was performed through the head without intravenous contrast enhancement. Targeted CT protocols using this patient's history and dose modulation techniques based on this patient's anatomy were employed to minimize radiation exposure. Image post-processing was performed in the axial and coronal …	0	0
2	MRI BRAIN W WO IV SEIZURE STUDY	MRI BRAIN W WO IV SEIZURE STUDY HISTORY: Altered mental status, seizure. TECHNIQUE: Standard MR images of the brain were acquired according to the seizure protocol. High resolution, coronal T2 and FLAIR imaging through the hippocampi, in addition to high resolution isotropic T1-weighted imaging of the whole brain were performed before and after intravenous administration of contrast. COMPARISON: …	0	0
1	CT PANSCAN W IV CONTRAST	CT PANSCAN W IV CONTRAST HISTORY: abd pain, AMS, new fevers and O2 requirement TECHNIQUE: CT acquisition was performed through the head and cervical spine prior to the administration of IV contrast. Low-osmolar intravenous contrast material was then injected and imaging was performed through the chest, abdomen and pelvis. Image post-processing of the chest, abdomen, pelvis, cervical, thoracic and…	0	0
1	CT BRAIN C-SPINE WO IV CONTRAST	CT BRAIN C-SPINE WO IV CONTRAST HISTORY: Head trauma, mod-severe TECHNIQUE: Multidetector row CT volumetric acquisition was performed through the head and of the c-spine from the posterior cranial fossa to the thoracic inlet without IV contrast. Targeted CT protocol using this patient's history and dose modulation techniques based on this patient's anatomy was employed to minimize radiation expos…	0	0
2	MRI BRAIN WO IV CONTRAST	MRI BRAIN WO IV CONTRAST HISTORY: Change in mental status. TECHNIQUE: Standard MRI of the brain without contrast was performed. COMPARISON: CT brain 6/30/2021 FINDINGS: Intra-axial structures: Periventricular subcortical hyperintensities consistent with small vessel ischemic changes. Previous bithalamic, pontine and right cerebellar hemisphere lacunar infarcts. Diffusion-weighted images are norma…	0	0
2	MRI BRAIN WO IV CONTRAST	MRI BRAIN WO IV CONTRAST HISTORY: Increasing ataxia. TECHNIQUE: Standard MRI of the brain without contrast was performed. COMPARISON: CT brain 6/30/2021 FINDINGS: Intra-axial structures: Scattered mild periventricular subcortical hyperintensities consistent with small vessel ischemic changes. However diffusion-weighted images are normal and is no evidence of acute infarct, acute hemorrhage or mid…	0	0
1	CT BRAIN C-SPINE WO IV CONTRAST	CT BRAIN C-SPINE WO IV CONTRAST HISTORY: MVC, on Plavix TECHNIQUE: Multidetector row CT volumetric acquisition was performed through the head and of the c-spine from the posterior cranial fossa to the thoracic inlet without IV contrast. Targeted CT protocol using this patient's history and dose modulation techniques based on this patient's anatomy was employed to minimize radiation exposure. Imag…	0	0
2	MRI BRAIN WO IV CONTRAST	MRI BRAIN WO IV CONTRAST HISTORY: 58-year-old female with history of left acute subdural hematoma status post evacuation 6/27/2021 who presents with altered mental status. TECHNIQUE: Standard MRI of the brain without contrast was performed. COMPARISON: MRI brain 6/27/2021; CT head 6/30/2021 FINDINGS: Intra-axial structures: Stable degree of interval rightward midline shift, in comparison to prior…	1	0
1	CT BRAIN WO IV CONTRAST	CLINICAL HISTORY: Mental status change, unknown cause; Mental Status Change TECHNIQUE: A noncontrast CT of the brain is performed. Radiation dose reduction techniques including automated exposure controls and adjustment of mA and kV according to patient size were employed for this exam. COMPARISON: No relevant available comparison studies. CTs prior 12 months: 0 FINDINGS: Parenchyma: There is age…	0	0
1	CT BRAIN WO IV CONTRAST	CT BRAIN WO IV CONTRAST HISTORY: ams TECHNIQUE: Multidetector row CT volumetric acquisition was performed through the head without intravenous contrast enhancement. Targeted CT protocols using this patient's history and dose modulation techniques based on this patient's anatomy were employed to minimize radiation exposure. Image post-processing was performed in the axial and coronal planes. COMPA…	0	0
1	CT BRAIN WO IV CONTRAST	CT BRAIN WO IV CONTRAST HISTORY: headache TECHNIQUE: Multidetector row CT volumetric acquisition was performed through the head without intravenous contrast enhancement. Targeted CT protocols using this patient's history and dose modulation techniques based on this patient's anatomy were employed to minimize radiation exposure. Image post-processing was performed in the axial and coronal planes. …	0	0
1	CT BRAIN WO IV CONTRAST	HISTORY: Mental status change. TECHNIQUE: Multiple contiguous 5mm images were obtained without IV contrast. Radiation dose reduction techniques including automated exposure controls and adjustment of mA and kV according to patient size were employed for this exam. COMPARISON : None. NUMBER OF PRIOR CT or Nuclear Medicine studies: (12 months): None. FINDINGS: Intra-axial structures: No acute infar…	0	0
1	CT BRAIN C-SPINE WO IV CONTRAST	CT BRAIN C-SPINE WO IV CONTRAST HISTORY: Fall, + head strike, on Coumadin TECHNIQUE: Multidetector row CT volumetric acquisition was performed through the head and of the c-spine from the posterior cranial fossa to the thoracic inlet without IV contrast. Targeted CT protocol using this patient's history and dose modulation techniques based on this patient's anatomy was employed to minimize radiat…	0	0
1	CT BRAIN WO IV CONTRAST	CT BRAIN WO IV CONTRAST HISTORY: Neuro deficit, acute, stroke suspected TECHNIQUE: Multidetector row CT volumetric acquisition was performed through the head without intravenous contrast enhancement. Targeted CT protocols using this patient's history and dose modulation techniques based on this patient's anatomy were employed to minimize radiation exposure. Image post-processing was performed in …	0	0
1	CT BRAIN C-SPINE WO IV CONTRAST	CT BRAIN C-SPINE WO IV CONTRAST HISTORY: Head trauma, mod-severe TECHNIQUE: Multidetector row CT volumetric acquisition was performed through the head and of the c-spine from the posterior cranial fossa to the thoracic inlet without IV contrast. Targeted CT protocol using this patient's history and dose modulation techniques based on this patient's anatomy was employed to minimize radiation expos…	0	0
1	CT BRAIN C-SPINE WO IV CONTRAST	CT BRAIN C-SPINE WO IV CONTRAST HISTORY: not remembered fall TECHNIQUE: Multidetector row CT volumetric acquisition was performed through the head and of the c-spine from the posterior cranial fossa to the thoracic inlet without IV contrast. Targeted CT protocol using this patient's history and dose modulation techniques based on this patient's anatomy was employed to minimize radiation exposure.…	0	0
1	CT BRAIN C-SPINE WO IV CONTRAST	CT BRAIN C-SPINE WO IV CONTRAST, CT FACE WO IV CONTRAST HISTORY: fall head trauma, c-spine pain TECHNIQUE: Multidetector row CT volumetric acquisition was performed through the head, face and of the cervical spine from the posterior cranial fossa to the thoracic inlet without IV contrast. Targeted CT protocol using this patient's history and dose modulation techniques based on this patient's anat…	0	0
1	CT BRAIN C-SPINE WO IV CONTRAST	CT BRAIN C-SPINE WO IV CONTRAST HISTORY: headache and blood thinner usage TECHNIQUE: Multidetector row CT volumetric acquisition was performed through the head and of the c-spine from the posterior cranial fossa to the thoracic inlet without IV contrast. Targeted CT protocol using this patient's history and dose modulation techniques based on this patient's anatomy was employed to minimize radiat…	0	0
1	CT BRAIN WO IV CONTRAST	CT BRAIN WO IV CONTRAST HISTORY: seizure, external head trauma TECHNIQUE: Multidetector row CT volumetric acquisition was performed through the head without intravenous contrast enhancement. Targeted CT protocols using this patient's history and dose modulation techniques based on this patient's anatomy were employed to minimize radiation exposure. Image post-processing was performed in the axial…	0	0
1	CT BRAIN WO IV CONTRAST	CLINICAL HISTORY: seizures, hx of brain ca; seizures, hx of brain ca TECHNIQUE: A noncontrast CT of the brain is performed. Radiation dose reduction techniques including automated exposure controls and adjustment of mA and kV according to patient size were employed for this exam. COMPARISON: Multiple studies, most recently MRI of 6/30/2021 CTs prior 12 months: 7 FINDINGS: Parenchyma: There is sim…	0	0
2	MRI BRAIN W WO IV CONTRAST	MRI BRAIN W WO IV CONTRAST HISTORY: Carmelo Dinguis is a 61 y.o.male with a hx of AIDs, Developmental delay, Encephalopathy of unclear etiology who presents from rehab for refusing food and medication. TECHNIQUE: Pre and post intravenous contrast enhanced MR images of the brain were acquired according to the standard protocol. COMPARISON: Multiple prior neuroimaging examinations, most recently ex…	0	0
1	CT BRAIN C-SPINE WO IV CONTRAST	CLINICAL HISTORY: Head trauma, minor (Age >= 65y) TECHNIQUE: A noncontrast CT of the brain and cervical spine is performed. Radiation dose reduction techniques including automated exposure controls and adjustment of mA and kV according to patient size were employed for this exam. COMPARISON: No relevant available comparison studies. CTs prior 12 months: 0 FINDINGS: BRAIN: There is age-appropriate…	0	0
1	CT BRAIN C-SPINE WO IV CONTRAST	CT BRAIN C-SPINE WO IV CONTRAST HISTORY: seizure fall struck head TECHNIQUE: Multidetector row CT volumetric acquisition was performed through the head and of the c-spine from the posterior cranial fossa to the thoracic inlet without IV contrast. Targeted CT protocol using this patient's history and dose modulation techniques based on this patient's anatomy was employed to minimize radiation expo…	0	0
1	CT BRAIN C-SPINE WO IV CONTRAST	CT BRAIN C-SPINE WO IV CONTRAST HISTORY: s/p mvc, numbness in 1st and 2nd digit of hands TECHNIQUE: Multidetector row CT volumetric acquisition was performed through the head and of the c-spine from the posterior cranial fossa to the thoracic inlet without IV contrast. Targeted CT protocol using this patient's history and dose modulation techniques based on this patient's anatomy was employed to …	0	0
2	MRI BRAIN WO IV CONTRAST	MRI BRAIN WO IV CONTRAST HISTORY: Stroke follow-up status post TPA; history of moyamoya disease status post bilateral EC IC bypass TECHNIQUE: Standard MRI of the brain without contrast was performed. COMPARISON: CTA head and neck from 7/1/2021, MRI brain from 6/25/2021 FINDINGS: Intra-axial structures: Multifocal areas of T2/FLAIR hyperintensity seen within the deep and periventricular white matt…	0	0
1	CT BRAIN WO IV CONTRAST	CT BRAIN WO IV CONTRAST HISTORY: Head trauma, minor (Age >= 65y). Unwitnessed fall. TECHNIQUE: Multidetector row CT volumetric acquisition was performed through the head without intravenous contrast enhancement. Targeted CT protocols using this patient's history and dose modulation techniques based on this patient's anatomy were employed to minimize radiation exposure. Image post-processing was p…	0	0
2	MRI BRAIN W WO IV CONTRAST	MRI BRAIN W WO IV CONTRAST HISTORY: 66-year-old male with history of traumatic brain injury who presents with altered mental status. TECHNIQUE: Pre and post intravenous contrast enhanced MR images of the brain were acquired according to the standard protocol. COMPARISON: CT head 2/21/2018 FINDINGS: Intra-axial structures: Encephalomalacia/stenosis involving the left parietal and right temporal lo…	0	0
1	CT BRAIN WO IV CONTRAST	CT BRAIN WO IV CONTRAST HISTORY: AMS. Witnessed seizure. TECHNIQUE: Multidetector row CT volumetric acquisition was performed through the head without intravenous contrast enhancement. Targeted CT protocols using this patient's history and dose modulation techniques based on this patient's anatomy were employed to minimize radiation exposure. Image post-processing was performed in the axial and c…	0	0
1	CT BRAIN FACE C-SPINE WO IV CONTRAST	CT BRAIN FACE C-SPINE WO IV CONTRAST HISTORY: Fall, L facial trauma TECHNIQUE: Multidetector row CT volumetric acquisition was performed through the head, face and of the cervical spine from the posterior cranial fossa to the thoracic inlet without IV contrast. Targeted CT protocol using this patient's history and dose modulation techniques based on this patient's anatomy was employed to minimize…	0	0
2	MRI BRAIN WO IV CONTRAST	MRI BRAIN WO IV CONTRAST HISTORY: TIA. Word-finding difficulty. TECHNIQUE: Standard MRI of the brain without contrast was performed. COMPARISON: CTA ELVO dated July 1, 2021 MRI brain dated July 13, 2016. FINDINGS: Patient motion artifact Intra-axial structures: Bihemispheric volume loss no hemorrhage or fluid collection, greatest left frontal parietal. T2/FLAIR hyperintensities in periventricular…	0	0
1	CT BRAIN WO IV CONTRAST	CLINICAL HISTORY: hypertension and dizziness TECHNIQUE: A noncontrast CT of the brain is performed. Radiation dose reduction techniques including automated exposure controls and adjustment of mA and kV according to patient size were employed for this exam. COMPARISON: 10/26/2017 CTs prior 12 months: 0 FINDINGS: Parenchyma: There is age-appropriate atrophy of the brain parenchyma with mild low-den…	0	0
1	CT BRAIN WO IV CONTRAST	CT BRAIN WO IV CONTRAST HISTORY: first time seizure, h/o breast ca TECHNIQUE: Multidetector row CT volumetric acquisition was performed through the head without intravenous contrast enhancement. Targeted CT protocols using this patient's history and dose modulation techniques based on this patient's anatomy were employed to minimize radiation exposure. Image post-processing was performed in the a…	0	0
1	CT BRAIN C-SPINE WO IV CONTRAST	CT BRAIN C-SPINE WO IV CONTRAST HISTORY: Head trauma, minor (Age >= 65y), 86-year-old male presents for unwitnessed fall. TECHNIQUE: Multidetector row CT volumetric acquisition was performed through the head and of the c-spine from the posterior cranial fossa to the thoracic inlet without IV contrast. Targeted CT protocol using this patient's history and dose modulation techniques based on this p…	0	0
1	CT BRAIN C-SPINE WO IV CONTRAST	CT BRAIN C-SPINE WO IV CONTRAST HISTORY: fall, AMS TECHNIQUE: Multidetector row CT volumetric acquisition was performed through the head and of the c-spine from the posterior cranial fossa to the thoracic inlet without IV contrast. Targeted CT protocol using this patient's history and dose modulation techniques based on this patient's anatomy was employed to minimize radiation exposure. Image pos…	0	0
1	CT BRAIN C-SPINE WO IV CONTRAST	CT BRAIN C-SPINE WO IV CONTRAST HISTORY: fall, head strike TECHNIQUE: Multidetector row CT volumetric acquisition was performed through the head and of the c-spine from the posterior cranial fossa to the thoracic inlet without IV contrast. Targeted CT protocol using this patient's history and dose modulation techniques based on this patient's anatomy was employed to minimize radiation exposure. I…	0	0
1	CT BRAIN WO IV CONTRAST	CT BRAIN WO IV CONTRAST HISTORY: 77-year-old male presents with lightheadedness, elevated BP; pt with hx of ICH TECHNIQUE: Multidetector row CT volumetric acquisition was performed through the head without intravenous contrast enhancement. Targeted CT protocols using this patient's history and dose modulation techniques based on this patient's anatomy were employed to minimize radiation exposure.…	0	0
1	CT BRAIN WO IV CONTRAST	CT BRAIN WO IV CONTRAST, CT ORBITS WO IV CONTRAST, CT T-SPINE AND L-SPINE WO IV CONTRAST, CT CHEST ABDOMEN PELVIS WO IV CONTRAST, CT CERVICAL SPINE WO IV CONTRAST HISTORY: unrestrained pass in MVC face chest head pain TECHNIQUE: CT acquisition was performed through the head, face and cervical spine prior to the administration of IV contrast. Low-osmolar intravenous contrast material was then inje…	0	0
1	CT BRAIN C-SPINE WO IV CONTRAST	CLINICAL HISTORY: multiple falls; trauma, head and neck pain TECHNIQUE: A noncontrast CT of the brain and cervical spine is performed. Radiation dose reduction techniques including automated exposure controls and adjustment of mA and kV according to patient size were employed for this exam. COMPARISON: No relevant available comparison studies. CTs prior 12 months: 3 FINDINGS: BRAIN: There is age-…	0	0
1	CT BRAIN WO IV CONTRAST	CT BRAIN WO IV CONTRAST, CT FACE W IV CONTRAST HISTORY: 40-year-old female with history of hypothyroidism presents to the emergency room for evaluation of left eye swelling, 1week of fevers, chills, night sweats as well as myalgias and arthralgias in the setting of a question bug bite to her left eye. Headache. TECHNIQUE: Multidetector row CT volumetric acquisition was performed through the head …	0	0
1	CT BRAIN C-SPINE WO IV CONTRAST	CT BRAIN C-SPINE WO IV CONTRAST, CTA NECK W WO IV CONTRAST, CT CHEST ONLY W IV CONTRAST HISTORY: Restrained driver post rollover. Neck pain and shoulder pain. TECHNIQUE: Multidetector row CT volumetric imaging was performed through the head and c-spine prior to the administration of IV contrast. CTA volumetric imaging was then performed of the neck after injection of non-ionic contrast material v…	0	0
1	CT BRAIN C-SPINE WO IV CONTRAST	CT BRAIN C-SPINE WO IV CONTRAST HISTORY: Head trauma, abnormal mental status (Age 19-64y) TECHNIQUE: Multidetector row CT volumetric acquisition was performed through the head and of the c-spine from the posterior cranial fossa to the thoracic inlet without IV contrast. Targeted CT protocol using this patient's history and dose modulation techniques based on this patient's anatomy was employed to…	0	0
1	CT BRAIN WO IV CONTRAST	CT BRAIN WO IV CONTRAST HISTORY: headache, fever TECHNIQUE: Multidetector row CT volumetric acquisition was performed through the head without intravenous contrast enhancement. Targeted CT protocols using this patient's history and dose modulation techniques based on this patient's anatomy were employed to minimize radiation exposure. Image post-processing was performed in the axial and coronal p…	0	0
1	CT BRAIN WO IV CONTRAST	CT BRAIN WO IV CONTRAST HISTORY: altered mental status TECHNIQUE: Multidetector row CT volumetric acquisition was performed through the head without intravenous contrast enhancement. Targeted CT protocols using this patient's history and dose modulation techniques based on this patient's anatomy were employed to minimize radiation exposure. Image post-processing was performed in the axial and cor…	0	0
1	CT BRAIN C-SPINE WO IV CONTRAST	CLINICAL HISTORY: fall; trauma; head and neck pain status post trauma TECHNIQUE: A noncontrast CT of the brain and cervical spine is performed. Radiation dose reduction techniques including automated exposure controls and adjustment of mA and kV according to patient size were employed for this exam. COMPARISON: Cervical spine MRI of 6/23/2021 CTs prior 12 months: 0 FINDINGS: BRAIN: There is moder…	0	0
1	CT BRAIN WO IV CONTRAST	CLINICAL HISTORY: Altered mental status; Altered mental status TECHNIQUE: A noncontrast CT of the brain is performed. Radiation dose reduction techniques including automated exposure controls and adjustment of mA and kV according to patient size were employed for this exam. COMPARISON: 4/1/2020 CTs prior 12 months: 2 FINDINGS: Parenchyma: Normal density pattern. No hemorrhage, edema, or mass. Ven…	0	0
1	CT BRAIN C-SPINE WO IV CONTRAST	CT BRAIN C-SPINE WO IV CONTRAST HISTORY: fall, head strike TECHNIQUE: Multidetector row CT volumetric acquisition was performed through the head and of the c-spine from the posterior cranial fossa to the thoracic inlet without IV contrast. Targeted CT protocol using this patient's history and dose modulation techniques based on this patient's anatomy was employed to minimize radiation exposure. I…	0	0
1	CT PANSCAN W IV CONTRAST	CT PANSCAN W IV CONTRAST HISTORY: MVC, diffuse spine pain, Rt flank/chest wall pain TECHNIQUE: CT acquisition was performed through the head and cervical spine prior to the administration of IV contrast. Low-osmolar intravenous contrast material was then injected and imaging was performed through the chest, abdomen and pelvis. Image post-processing of the chest, abdomen, pelvis, cervical, thoraci…	0	0
2	MRI BRAIN W WO IV CONTRAST	MRI BRAIN W WO IV CONTRAST HISTORY: Lung cancer TECHNIQUE: Pre and post intravenous contrast enhanced MR images of the brain were acquired according to the standard protocol. COMPARISON: 6/17/2021 CT FINDINGS: Exam limited by patient motion Intra-axial structures: Gray and white matter signal is normal. Following contrast administration, no abnormal foci of enhancement are detected. There is no e…	0	0
1	CT BRAIN C-SPINE WO IV CONTRAST	CT BRAIN C-SPINE WO IV CONTRAST HISTORY: seizure fall TECHNIQUE: Multidetector row CT volumetric acquisition was performed through the head and of the c-spine from the posterior cranial fossa to the thoracic inlet without IV contrast. Targeted CT protocol using this patient's history and dose modulation techniques based on this patient's anatomy was employed to minimize radiation exposure. Image …	0	0
1	CT BRAIN WO IV CONTRAST	CT BRAIN WO IV CONTRAST, CT CERVICAL SPINE WO IV CONTRAST HISTORY: trauma, pain; Mental status change post trauma TECHNIQUE: Multidetector row CT volumetric acquisition was performed through the head without intravenous contrast enhancement. Targeted CT protocols using this patient's history and dose modulation techniques based on this patient's anatomy were employed to minimize radiation exposur…	0	0
1	CT BRAIN WO IV CONTRAST	CT BRAIN WO IV CONTRAST HISTORY: Syncope, fall, on anticoagulation. TECHNIQUE: Multidetector row CT volumetric acquisition was performed through the head without intravenous contrast enhancement. Targeted CT protocols using this patient's history and dose modulation techniques based on this patient's anatomy were employed to minimize radiation exposure. Image post-processing was performed in the …	0	0
1	CT PANSCAN W IV CONTRAST	CT PANSCAN W IV CONTRAST HISTORY: trauma, ams, lumbar spine ttp, paraspinal hematoma and back pain TECHNIQUE: CT acquisition was performed through the head and cervical spine prior to the administration of IV contrast. Low-osmolar intravenous contrast material was then injected and imaging was performed through the chest, abdomen and pelvis. Image post-processing of the chest, abdomen, pelvis, ce…	0	0
1	CT BRAIN C-SPINE WO IV CONTRAST	CT BRAIN C-SPINE WO IV CONTRAST, CT FACE WO IV CONTRAST HISTORY: etoh fall face injury TECHNIQUE: Multidetector row CT volumetric acquisition was performed through the head, face and of the cervical spine from the posterior cranial fossa to the thoracic inlet without IV contrast. Targeted CT protocol using this patient's history and dose modulation techniques based on this patient's anatomy was e…	0	0
1	CT BRAIN WO IV CONTRAST	CT BRAIN WO IV CONTRAST HISTORY: AMS TECHNIQUE: Multidetector row CT volumetric acquisition was performed through the head without IV contrast. Targeted CT protocol using this patient's history and dose modulation techniques based on this patient's anatomy was employed to minimize radiation exposure. COMPARISON: Head CT 6/15/2021 FINDINGS: Intra-axial structures: There are bihemispheric regions o…	0	0
2	MRI BRAIN WO IV CONTRAST	MRI brain without contrast HISTORY: Neuro deficit, acute, stroke suspected TECHNIQUE: Standard MRI of the brain without contrast was performed. COMPARISON: 7/2/21 CTA ELVO Head and Neck FINDINGS: Intra-axial structures:There is an acute infarct involving the right posterior limb of the internal capsule and lateral thalamus. There is no associated hemorrhage, mass or mass effect. There are additio…	0	0
1	CT PANSCAN W IV CONTRAST	CT PANSCAN W IV CONTRAST HISTORY: Status post motor vehicle collision, restrained driver, T-boned. TECHNIQUE: CT acquisition was performed through the head and cervical spine prior to the administration of IV contrast. Low-osmolar intravenous contrast material was then injected and imaging was performed through the chest, abdomen and pelvis. Image post-processing of the chest, abdomen, pelvis, ce…	0	0
1	CT BRAIN C-SPINE WO IV CONTRAST	CT BRAIN C-SPINE WO IV CONTRAST HISTORY: Status post falls x3. TECHNIQUE: Multidetector row CT volumetric acquisition was performed through the head and of the c-spine from the posterior cranial fossa to the thoracic inlet without IV contrast. Targeted CT protocol using this patient's history and dose modulation techniques based on this patient's anatomy was employed to minimize radiation exposur…	0	0
1	CT PANSCAN W IV CONTRAST	CT PANSCAN W IV CONTRAST HISTORY: syncope vs. fall, chest, c and T spine tenderness, abdominal tenderness TECHNIQUE: CT acquisition was performed through the head and cervical spine prior to the administration of IV contrast. Low-osmolar intravenous contrast material was then injected and imaging was performed through the chest, abdomen and pelvis. Image post-processing of the chest, abdomen, pel…	0	0
1	CT BRAIN WO IV CONTRAST	CT BRAIN WO IV CONTRAST HISTORY: Dizziness. TECHNIQUE: Multidetector row CT volumetric acquisition was performed through the head without intravenous contrast enhancement. Targeted CT protocols using this patient's history and dose modulation techniques based on this patient's anatomy were employed to minimize radiation exposure. Image post-processing was performed in the axial and coronal planes…	0	0
1	CT BRAIN WO IV CONTRAST	CTA AORTIC DISSECTION, CT BRAIN WO IV CONTRAST HISTORY: 2 days of chest pain, shortness of breath. Cocaine use. Hypertensive urgency. TECHNIQUE: Multidetector row CT volumetric acquisition was performed through the head without intravenous contrast enhancement. Targeted CT protocols using this patient's history and dose modulation techniques based on this patient's anatomy were employed to minimi…	0	0
2	MRI BRAIN W WO IV CONTRAST	MRI BRAIN W WO IV CONTRAST HISTORY: left nystagmus with vertigo and gait instability TECHNIQUE: Pre and post intravenous contrast enhanced MR images of the brain were acquired according to the standard protocol. COMPARISON: 1/28/18 CT pan scan. FINDINGS: Study limited by motion artifact. Intra-axial structures: Gray and white matter signal is normal. Following contrast administration, no abnormal…	0	0
2	MRI BRAIN WO IV CONTRAST	MRI BRAIN WO IV CONTRAST HISTORY: Change in mental status TECHNIQUE: Standard MRI of the brain without contrast was performed. COMPARISON: CT 7/2/2021 FINDINGS: Intra-axial structures: Gray and white matter signal is normal. There is no evidence of acute infarct, hemorrhage, mass or mass effect. Ventricular system: Normal for age. Extra-axial spaces: Normal for age. Vasculature: The visualized ve…	0	0
1	CT BRAIN C-SPINE WO IV CONTRAST	CLINICAL HISTORY: Head trauma, mod-severe; head and neck pain TECHNIQUE: A noncontrast CT of the brain and cervical spine is performed. Radiation dose reduction techniques including automated exposure controls and adjustment of mA and kV according to patient size were employed for this exam. COMPARISON: Multiple studies, most recent 11/14/2020 CTs prior 12 months: 10 FINDINGS: BRAIN: There is age…	0	0
2	MRI BRAIN WO IV CONTRAST	MRI BRAIN WO IV CONTRAST HISTORY: Right upper extremity tremors and numbness TECHNIQUE: Standard MRI of the brain without contrast was performed. COMPARISON: There is no prior study available for comparison. FINDINGS: Intra-axial structures: A few punctate nonspecific white matter T2 hyperintensities. There is no evidence of acute infarct, hemorrhage, mass or mass effect. Ventricular system: Norm…	0	0
1	CT BRAIN C-SPINE WO IV CONTRAST	CT CHEST ONLY WO IV CONTRAST, CT BRAIN C-SPINE WO IV CONTRAST HISTORY: 47-year-old male with pain status post fall. TECHNIQUE: Multidetector row CT volumetric acquisition was performed through the head and of the c-spine from the posterior cranial fossa to the thoracic inlet without IV contrast. Targeted CT protocol using this patient's history and dose modulation techniques based on this patient…	0	0
1	CT BRAIN FACE C-SPINE WO IV CONTRAST	CT BRAIN FACE C-SPINE WO IV CONTRAST HISTORY: Status post assault, facial pain, hematoma. TECHNIQUE: Multidetector row CT volumetric acquisition was performed through the head, face and of the cervical spine from the posterior cranial fossa to the thoracic inlet without IV contrast. Targeted CT protocol using this patient's history and dose modulation techniques based on this patient's anatomy wa…	0	0
1	CT BRAIN FACE C-SPINE WO IV CONTRAST	CT BRAIN FACE C-SPINE WO IV CONTRAST HISTORY: fall, +ETOH at the time. eval for nasal bone fx and less likely ICH TECHNIQUE: Multidetector row CT volumetric acquisition was performed through the head, face and of the cervical spine from the posterior cranial fossa to the thoracic inlet without IV contrast. Targeted CT protocol using this patient's history and dose modulation techniques based on t…	0	0
1	CT PANSCAN W IV CONTRAST	CT PANSCAN W IV CONTRAST, CT FACE WO IV CONTRAST HISTORY: 82-year-old female status post motor vehicle collision is pedestrian struck by vehicle. TECHNIQUE: CT acquisition was performed through the head, face and cervical spine prior to the administration of IV contrast. Low-osmolar intravenous contrast material was then injected and imaging was performed through the chest, abdomen and pelvis. Im…	0	0
1	CT PANSCAN W IV CONTRAST	CT PANSCAN W IV CONTRAST HISTORY: 84-year-old male struck by vehicle as pedestrian. TECHNIQUE: CT acquisition was performed through the head and cervical spine prior to the administration of IV contrast. Low-osmolar intravenous contrast material was then injected and imaging was performed through the chest, abdomen and pelvis. Image post-processing of the chest, abdomen, pelvis, cervical, thoraci…	0	0
1	CT BRAIN C-SPINE WO IV CONTRAST	CT BRAIN C-SPINE WO IV CONTRAST, CT T-SPINE AND L-SPINE WO IV CONTRAST HISTORY: Unrestrained passenger in motor vehicle accident. TECHNIQUE: Multidetector row CT volumetric acquisition was performed through the head, cervical spine, thoracic spine, and lumbar spine without IV contrast. Targeted CT protocol using this patient's history and dose modulation techniques based on this patient's anatomy…	0	0
1	CT BRAIN FACE C-SPINE WO IV CONTRAST	CT BRAIN FACE C-SPINE WO IV CONTRAST HISTORY: Status post motor vehicle collision. Facial trauma. Intoxicated. TECHNIQUE: Multidetector row CT volumetric acquisition was performed through the head, face and of the cervical spine from the posterior cranial fossa to the thoracic inlet without IV contrast. Targeted CT protocol using this patient's history and dose modulation techniques based on this…	0	0
1	CT BRAIN WO IV CONTRAST	CT BRAIN WO IV CONTRAST, CTA PE ABDOMEN PELVIS W IV CONTRAST HISTORY: Altered mental status. TECHNIQUE: Multidetector row CT volumetric acquisition was performed through the head without intravenous contrast enhancement. Targeted CT protocols using this patient's history and dose modulation techniques based on this patient's anatomy were employed to minimize radiation exposure. Image post-process…	0	0
1	CT BRAIN WO IV CONTRAST	CT BRAIN WO IV CONTRAST HISTORY: Seizure. Scalp laceration. TECHNIQUE: Multidetector row CT volumetric acquisition was performed through the head without intravenous contrast enhancement. Targeted CT protocols using this patient's history and dose modulation techniques based on this patient's anatomy were employed to minimize radiation exposure. Image post-processing was performed in the axial an…	0	0
1	CT BRAIN WO IV CONTRAST	CT BRAIN WO IV CONTRAST HISTORY: Mental status change, unknown cause TECHNIQUE: Multidetector row CT volumetric acquisition was performed through the head without intravenous contrast enhancement. Targeted CT protocols using this patient's history and dose modulation techniques based on this patient's anatomy were employed to minimize radiation exposure. Image post-processing was performed in the…	0	0
1	CT BRAIN FACE C-SPINE WO IV CONTRAST	CT BRAIN FACE C-SPINE WO IV CONTRAST HISTORY: MVC, facial trauma, EtOH use TECHNIQUE: Multidetector row CT volumetric acquisition was performed through the head, face and of the cervical spine from the posterior cranial fossa to the thoracic inlet without IV contrast. Targeted CT protocol using this patient's history and dose modulation techniques based on this patient's anatomy was employed to m…	0	0
1	CT BRAIN WO IV CONTRAST	CT BRAIN WO IV CONTRAST HISTORY: Patient with hypertension and acute onset of severe headache. Rule out intracranial bleed. TECHNIQUE: Multidetector row CT volumetric acquisition was performed through the head without intravenous contrast enhancement. Targeted CT protocols using this patient's history and dose modulation techniques based on this patient's anatomy were employed to minimize radiati…	0	0
2	MRI BRAIN WO IV CONTRAST	MRI BRAIN WO IV CONTRAST HISTORY: RLE paralysis. TECHNIQUE: Standard MRI of the brain without contrast was performed. COMPARISON: 6/29/21 CTA brain and neck FINDINGS: Intra-axial structures: Acute infarcts in the left putamen and left corona radiata. There are multiple T2 and FLAIR foci of white matter high signal in a periventricular, deep and superficial distribution likely microvascular ischem…	0	0
1	CT BRAIN FACE WO IV CONTRAST	CT BRAIN FACE WO IV CONTRAST HISTORY: 21-year-old male who presents after assault. TECHNIQUE: Multidetector row CT volumetric acquisition was performed through the head and face without IV contrast. Targeted CT protocol using this patient's history and dose modulation techniques based on this patient's anatomy was employed to minimize radiation exposure. Image post-processing was performed in the…	0	0
2	MRI BRAIN WO IV CONTRAST	MRI BRAIN WO IV CONTRAST HISTORY: Mental status change TECHNIQUE: Standard MRI of the brain without contrast was performed. COMPARISON: CT 7/2/2021. CT 9/21/2020 MRI 10/23/2018 FINDINGS: Intra-axial structures: Chronic left occipital infarct. Chronic left frontal infarct. Chronic right cerebellar infarct. Left temporal tip encephalomalacia, gliosis and hemosiderin consistent with remote traumatic…	0	0
1	CT BRAIN C-SPINE WO IV CONTRAST	CT BRAIN C-SPINE WO IV CONTRAST HISTORY: 56-year-old male with history of fall from standing, landing on his face. TECHNIQUE: Multidetector row CT volumetric acquisition was performed through the head and of the c-spine from the posterior cranial fossa to the thoracic inlet without IV contrast. Targeted CT protocol using this patient's history and dose modulation techniques based on this patient'…	0	0
2	MRI BRAIN WO IV CONTRAST	MRI BRAIN WO IV CONTRAST HISTORY: Neuro deficit, acute, stroke suspected TECHNIQUE: Standard MRI of the brain without contrast was performed. COMPARISON: 7/2/21 CTA ELVO study. FINDINGS: Intra-axial structures: Gray and white matter signal is normal. There is no evidence of acute infarct, hemorrhage, mass or mass effect. Ventricular system: Normal for age. Extra-axial spaces: Normal for age. Vasc…	0	0
1	CT BRAIN WO IV CONTRAST	CLINICAL HISTORY: Seizure, new-onset, no history of trauma TECHNIQUE: A noncontrast CT of the brain is performed. Radiation dose reduction techniques including automated exposure controls and adjustment of mA and kV according to patient size were employed for this exam. COMPARISON: No relevant available comparison studies. CTs prior 12 months: 0 FINDINGS: Parenchyma: Normal density pattern. No he…	0	0
1	CT BRAIN ACUTE STROKE	CT BRAIN ACUTE STROKE HISTORY: Neuro deficit, acute, stroke suspected; exam change TECHNIQUE: Multidetector row CT volumetric acquisition was performed through the head without IV contrast. Targeted CT protocol using this patient's history and dose modulation techniques based on this patient's anatomy was employed to minimize radiation exposure. Image post-processing was performed in the axial, s…	1	1
1	CT BRAIN C-SPINE WO IV CONTRAST	CT BRAIN C-SPINE WO IV CONTRAST, CT FACE WO IV CONTRAST HISTORY: 44-year-old male with history of motor vehicle collision and multiple facial lacerations. TECHNIQUE: Multidetector row CT volumetric acquisition was performed through the head, face and of the cervical spine from the posterior cranial fossa to the thoracic inlet without IV contrast. Targeted CT protocol using this patient's history …	0	0
1	CT BRAIN WO IV CONTRAST	CT BRAIN WO IV CONTRAST HISTORY: Altered mental status TECHNIQUE: Multidetector row CT volumetric acquisition was performed through the head without intravenous contrast enhancement. Targeted CT protocols using this patient's history and dose modulation techniques based on this patient's anatomy were employed to minimize radiation exposure. Image post-processing was performed in the axial and cor…	0	0
1	CT BRAIN C-SPINE WO IV CONTRAST	CLINICAL HISTORY: fall, pain, C spine tender TECHNIQUE: A noncontrast CT of the brain and cervical spine is performed. Radiation dose reduction techniques including automated exposure controls and adjustment of mA and kV according to patient size were employed for this exam. COMPARISON: Cervical spine x-ray of 12/17/2020 and thyroid ultrasound of 12/16/2004 CTs prior 12 months: 0 FINDINGS: BRAIN:…	0	0
2	MRI BRAIN WO IV CONTRAST	CLINICAL HISTORY: vertigo TECHNIQUE: A non-contrast MRI of the brain is performed on a 1.5 Tesla magnet. Axial and sagittal FLAIR; axial T2; axial magnetic susceptibility; axial diffusion weighted; and sagittal T1 sequences were performed. COMPARISON: CT of 7/2/2021 and MRI of 3/15/2016 FINDINGS: On the sagittal series, the corpus callosum, pituitary gland and skull base appear normal. The forame…	0	0
1	CT BRAIN FACE WO IV CONTRAST	CT BRAIN FACE WO IV CONTRAST HISTORY: headache, concern for sinus disease TECHNIQUE: Multidetector row CT volumetric acquisition was performed through the head and face without IV contrast. Targeted CT protocol using this patient's history and dose modulation techniques based on this patient's anatomy was employed to minimize radiation exposure. Image post-processing was performed in the axial, s…	0	0
1	CT BRAIN WO IV CONTRAST	CT BRAIN WO IV CONTRAST HISTORY: Mental status change, unknown cause TECHNIQUE: Multidetector row CT volumetric acquisition was performed through the head without intravenous contrast enhancement. Targeted CT protocols using this patient's history and dose modulation techniques based on this patient's anatomy were employed to minimize radiation exposure. Image post-processing was performed in the…	0	0
1	CT BRAIN WO IV CONTRAST	CT BRAIN WO IV CONTRAST HISTORY: Mental status change, unknown cause TECHNIQUE: Multidetector row CT volumetric acquisition was performed through the head without intravenous contrast enhancement. Targeted CT protocols using this patient's history and dose modulation techniques based on this patient's anatomy were employed to minimize radiation exposure. Image post-processing was performed in the…	0	0
1	CT BRAIN C-SPINE WO IV CONTRAST	CT BRAIN C-SPINE WO IV CONTRAST HISTORY: fall multiple TECHNIQUE: Multidetector row CT volumetric acquisition was performed through the head and of the c-spine from the posterior cranial fossa to the thoracic inlet without IV contrast. Targeted CT protocol using this patient's history and dose modulation techniques based on this patient's anatomy was employed to minimize radiation exposure. Image…	0	0
1	CT BRAIN C-SPINE WO IV CONTRAST	CT BRAIN C-SPINE WO IV CONTRAST, CT T-SPINE AND L-SPINE WO IV CONTRAST HISTORY: fall from standing TECHNIQUE: Multidetector row CT volumetric acquisition was performed through the head, cervical spine, thoracic spine, and lumbar spine without IV contrast. Targeted CT protocol using this patient's history and dose modulation techniques based on this patient's anatomy was employed to minimize radia…	0	0
2	MRI BRAIN WO IV CONTRAST	MRI BRAIN WO IV CONTRAST HISTORY: Mental status change, unknown cause TECHNIQUE: Standard MRI of the brain without contrast was performed. COMPARISON: There is no prior study available for comparison. FINDINGS: Study limited by motion artifact. Intra-axial structures: Gray and white matter signal is normal. There is no evidence of acute infarct, hemorrhage, mass or mass effect. Ventricular system…	0	0
1	CT BRAIN WO IV CONTRAST	CLINICAL HISTORY: fall; same; seizure TECHNIQUE: A noncontrast CT of the brain is performed. Radiation dose reduction techniques including automated exposure controls and adjustment of mA and kV according to patient size were employed for this exam. COMPARISON: No relevant available comparison studies. CTs prior 12 months: 0 FINDINGS: Parenchyma: Normal density pattern. No hemorrhage, edema, or m…	0	0
1	CT BRAIN C-SPINE WO IV CONTRAST	CT BRAIN C-SPINE WO IV CONTRAST HISTORY: headstrike after mvc, neck pain TECHNIQUE: Multidetector row CT volumetric acquisition was performed through the head and of the c-spine from the posterior cranial fossa to the thoracic inlet without IV contrast. Targeted CT protocol using this patient's history and dose modulation techniques based on this patient's anatomy was employed to minimize radiati…	0	0
1	CT BRAIN WO IV CONTRAST	CLINICAL HISTORY: Fall, possible head impact, on Eliquis, possible LOC TECHNIQUE: A noncontrast CT of the brain is performed. Radiation dose reduction techniques including automated exposure controls and adjustment of mA and kV according to patient size were employed for this exam. COMPARISON: 8/31/2020 CTs prior 12 months: 3 FINDINGS: The exam is somewhat limited by motion. Parenchyma: There is …	0	0
2	MRI BRAIN W WO IV CONTRAST	CLINICAL HISTORY: Mental status change, unknown cause TECHNIQUE: A contrast enhanced MRI of the brain is performed on a 1.5 Tesla magnet with and without 7 mL Gadavist IV contrast. COMPARISON: 7/2/2021 FINDINGS: The exam is limited by motion artifact. On the sagittal series, the corpus callosum, pituitary gland and skull base appear normal. The foramen magnum is widely patent. On the DWI series, …	0	0
2	MRI BRAIN WO IV CONTRAST	MRI BRAIN WO IV CONTRAST HISTORY: Stroke follow-up TECHNIQUE: Standard MRI of the brain without contrast was performed. COMPARISON: CT 7/1/2021 FINDINGS: Patient motion artifact Intra-axial structures: Extensive white matter disease likely chronic microvascular in origin. Diffuse cortical atrophy. Several small acute infarcts, left precentral gyrus, right centrum semiovale ovale, right periventri…	0	0
1	CT BRAIN WO IV CONTRAST	CT BRAIN WO IV CONTRAST HISTORY: Mental status change, unknown cause TECHNIQUE: Multidetector row CT volumetric acquisition was performed through the head without intravenous contrast enhancement. Targeted CT protocols using this patient's history and dose modulation techniques based on this patient's anatomy were employed to minimize radiation exposure. Image post-processing was performed in the…	0	0
1	CT PANSCAN W IV CONTRAST	CT PANSCAN W IV CONTRAST HISTORY: 50-year-old female who presents after motor vehicle collision. Patient complains of midline cervical and thoracic spinal tenderness. Right flank pain tenderness. No left clavicular fracture. TECHNIQUE: CT acquisition was performed through the head and cervical spine prior to the administration of IV contrast. Low-osmolar intravenous contrast material was then inj…	0	0
1	CT BRAIN WO IV CONTRAST	CT BRAIN WO IV CONTRAST HISTORY: ams TECHNIQUE: Multidetector row CT volumetric acquisition was performed through the head without intravenous contrast enhancement. Targeted CT protocols using this patient's history and dose modulation techniques based on this patient's anatomy were employed to minimize radiation exposure. Image post-processing was performed in the axial and coronal planes. COMPA…	0	0
1	CT BRAIN WO IV CONTRAST	CT BRAIN WO IV CONTRAST HISTORY: Headache, new or worsening (Age >= 50y) TECHNIQUE: Multidetector row CT volumetric acquisition was performed through the head without intravenous contrast enhancement. Targeted CT protocols using this patient's history and dose modulation techniques based on this patient's anatomy were employed to minimize radiation exposure. Image post-processing was performed in…	0	0
1	CT BRAIN WO IV CONTRAST	CT BRAIN WO IV CONTRAST HISTORY: 80-year-old male with history of syncope on warfarin. TECHNIQUE: Multidetector row CT volumetric acquisition was performed through the head without intravenous contrast enhancement. Targeted CT protocols using this patient's history and dose modulation techniques based on this patient's anatomy were employed to minimize radiation exposure. Image post-processing wa…	0	0
1	CT BRAIN C-SPINE WO IV CONTRAST	CT BRAIN C-SPINE WO IV CONTRAST HISTORY: diploplia after fall TECHNIQUE: Multidetector row CT volumetric acquisition was performed through the head and of the c-spine from the posterior cranial fossa to the thoracic inlet without IV contrast. Targeted CT protocol using this patient's history and dose modulation techniques based on this patient's anatomy was employed to minimize radiation exposure…	0	0
1	CT BRAIN FACE C-SPINE WO IV CONTRAST	CT BRAIN FACE C-SPINE WO IV CONTRAST HISTORY: 81-year-old female with history of fall on blood thinners. Patient struck the right side of her face and is tender over the superior and inferior orbital rims. TECHNIQUE: Multidetector row CT volumetric acquisition was performed through the head, face and of the cervical spine from the posterior cranial fossa to the thoracic inlet without IV contrast.…	0	0
1	CT BRAIN WO IV CONTRAST	CT BRAIN WO IV CONTRAST HISTORY: Headache, new or worsening (Age >= 50y) TECHNIQUE: Multidetector row CT volumetric acquisition was performed through the head without intravenous contrast enhancement. Targeted CT protocols using this patient's history and dose modulation techniques based on this patient's anatomy were employed to minimize radiation exposure. Image post-processing was performed in…	0	0
1	CT BRAIN WO IV CONTRAST	CT BRAIN WO IV CONTRAST HISTORY: Headache, chronic, new features or increased frequency TECHNIQUE: Multidetector row CT volumetric acquisition was performed through the head without intravenous contrast enhancement. Targeted CT protocols using this patient's history and dose modulation techniques based on this patient's anatomy were employed to minimize radiation exposure. Image post-processing w…	0	0
1	CT BRAIN WO IV CONTRAST	CLINICAL HISTORY: Head trauma, coagulopathy (Age 19-64y) TECHNIQUE: A noncontrast CT of the brain is performed. Radiation dose reduction techniques including automated exposure controls and adjustment of mA and kV according to patient size were employed for this exam. COMPARISON: No relevant available comparison studies. CTs prior 12 months: 0 FINDINGS: Parenchyma: Normal density pattern. No hemo…	0	0
1	CT PANSCAN FACE W IV CONTRAST	CT PANSCAN FACE W IV CONTRAST HISTORY: Abdominal trauma, blunt TECHNIQUE: CT acquisition was performed through the head, face and cervical spine prior to the administration of IV contrast. Low-osmolar intravenous contrast material was then injected and imaging was performed through the chest, abdomen and pelvis. Image post-processing of the face, chest, abdomen, pelvis, cervical, thoracic and lum…	0	0
1	CT BRAIN FACE C-SPINE WO IV CONTRAST	CT BRAIN FACE C-SPINE WO IV CONTRAST HISTORY: left eye swelling, ? fall TECHNIQUE: Multidetector row CT volumetric acquisition was performed through the head, face and of the cervical spine from the posterior cranial fossa to the thoracic inlet without IV contrast. Targeted CT protocol using this patient's history and dose modulation techniques based on this patient's anatomy was employed to mini…	0	0
2	MRI BRAIN W WO IV CONTRAST	MRI BRAIN W WO IV CONTRAST HISTORY: Headache. Blurry vision.. Multiple sclerosis. TECHNIQUE: Pre and post intravenous contrast enhanced MR images of the brain and orbits were acquired according to the MS protocol. COMPARISON: 7/28/2020 FINDINGS: Intra-axial structures: Stable stable nonenhancing supratentorial white matter lesions. No new or enhancing lesions. There is no evidence of acute infarc…	0	0
1	CT BRAIN WO IV CONTRAST	CT BRAIN WO IV CONTRAST HISTORY: syncope TECHNIQUE: Multidetector row CT volumetric acquisition was performed through the head without intravenous contrast enhancement. Targeted CT protocols using this patient's history and dose modulation techniques based on this patient's anatomy were employed to minimize radiation exposure. Image post-processing was performed in the axial and coronal planes. C…	0	0
1	CT PANSCAN W IV CONTRAST	CT PANSCAN W IV CONTRAST HISTORY: +FAST, trauma TECHNIQUE: CT acquisition was performed through the head and cervical spine prior to the administration of IV contrast. Low-osmolar intravenous contrast material was then injected and imaging was performed through the chest, abdomen and pelvis. Image post-processing of the chest, abdomen, pelvis, cervical, thoracic and lumbar spine was performed in …	0	0
1	CT BRAIN C-SPINE WO IV CONTRAST	CT BRAIN C-SPINE WO IV CONTRAST HISTORY: OD and fall TECHNIQUE: Multidetector row CT volumetric acquisition was performed through the head and of the c-spine from the posterior cranial fossa to the thoracic inlet without IV contrast. Targeted CT protocol using this patient's history and dose modulation techniques based on this patient's anatomy was employed to minimize radiation exposure. Image p…	0	0
1	CT BRAIN C-SPINE WO IV CONTRAST	CLINICAL HISTORY: Congenital deformity, skull/face/jaw; fall with head contusion; head and neck pain TECHNIQUE: A noncontrast CT of the brain and cervical spine is performed. Radiation dose reduction techniques including automated exposure controls and adjustment of mA and kV according to patient size were employed for this exam. COMPARISON: Facial bone CT of 3/5/2007 CTs prior 12 months: 0 FINDI…	0	0
1	CT BRAIN WO IV CONTRAST	CLINICAL HISTORY: new headaches TECHNIQUE: A noncontrast CT of the brain is performed. Radiation dose reduction techniques including automated exposure controls and adjustment of mA and kV according to patient size were employed for this exam. COMPARISON: 8/7/2016 CTs prior 12 months: 0 FINDINGS: Parenchyma: Normal density pattern. No hemorrhage, edema, or mass. Ventricles: Normal in size and con…	0	0
1	CT BRAIN WO IV CONTRAST	CT BRAIN WO IV CONTRAST HISTORY: Mental status change, unknown cause TECHNIQUE: Multidetector row CT volumetric acquisition was performed through the head without intravenous contrast enhancement. Targeted CT protocols using this patient's history and dose modulation techniques based on this patient's anatomy were employed to minimize radiation exposure. Image post-processing was performed in the…	0	0
1	CT BRAIN C-SPINE WO IV CONTRAST	CT BRAIN C-SPINE WO IV CONTRAST HISTORY: trauma, confusion TECHNIQUE: Multidetector row CT volumetric acquisition was performed through the head and of the c-spine from the posterior cranial fossa to the thoracic inlet without IV contrast. Targeted CT protocol using this patient's history and dose modulation techniques based on this patient's anatomy was employed to minimize radiation exposure. I…	0	0
1	CT BRAIN FACE C-SPINE WO IV CONTRAST	CT BRAIN FACE C-SPINE WO IV CONTRAST, CTA NECK W WO IV CONTRAST HISTORY: assault, confusion TECHNIQUE: Multidetector row CT volumetric acquisition was performed through the head, face and of the cervical spine from the posterior cranial fossa to the thoracic inlet without IV contrast. Targeted CT protocol using this patient's history and dose modulation techniques based on this patient's anatomy …	0	0
1	CT BRAIN C-SPINE WO IV CONTRAST	CLINICAL HISTORY: Fall, trauma, possible head strike, neck pain TECHNIQUE: A noncontrast CT of the brain and cervical spine is performed. Radiation dose reduction techniques including automated exposure controls and adjustment of mA and kV according to patient size were employed for this exam. COMPARISON: No relevant available comparison studies. CTs prior 12 months: 0 FINDINGS: BRAIN: There is a…	0	0
1	CT PANSCAN FACE AND CTA NECK W IV CONTRAST	CT PANSCAN FACE AND CTA NECK W IV CONTRAST HISTORY: assault w choking, near syncope, external neck abrasions, diffuse C/T/L spine TTP, abd TTP TECHNIQUE: CT acquisition was performed through the head and face prior to the administration of IV contrast. Low-osmolar intravenous contrast material was then injected and imaging was performed through the neck, chest, abdomen and pelvis. CTA image post-…	0	0
1	CT BRAIN FACE C-SPINE WO IV CONTRAST	CT BRAIN FACE C-SPINE WO IV CONTRAST HISTORY: fall head strike TECHNIQUE: Multidetector row CT volumetric acquisition was performed through the head, face and of the c-spine from the posterior cranial fossa to the thoracic inlet without IV contrast. Targeted CT protocol using this patient's history and dose modulation techniques based on this patient's anatomy was employed to minimize radiation e…	0	0
1	CT BRAIN WO IV CONTRAST	CT FACE WO IV CONTRAST, CT BRAIN WO IV CONTRAST HISTORY: facial fx TECHNIQUE: Multidetector row CT volumetric acquisition was performed through the head and face without IV contrast. Targeted CT protocol using this patient's history and dose modulation techniques based on this patient's anatomy was employed to minimize radiation exposure. Image post-processing was performed in the axial, sagittal…	0	0
1	CT BRAIN WO IV CONTRAST	CT BRAIN WO IV CONTRAST HISTORY: Head trauma, minor, normal mental status. TECHNIQUE: Multidetector row CT volumetric acquisition was performed through the head without intravenous contrast enhancement. Targeted CT protocols using this patient's history and dose modulation techniques based on this patient's anatomy were employed to minimize radiation exposure. Image post-processing was performed …	0	0
1	CT BRAIN C-SPINE WO IV CONTRAST	CT BRAIN C-SPINE WO IV CONTRAST HISTORY: fall on thinners, denies head strike. TECHNIQUE: Multidetector row CT volumetric acquisition was performed through the head and of the c-spine from the posterior cranial fossa to the thoracic inlet without IV contrast. Targeted CT protocol using this patient's history and dose modulation techniques based on this patient's anatomy was employed to minimize r…	0	0
1	CT BRAIN C-SPINE WO IV CONTRAST	CT BRAIN C-SPINE WO IV CONTRAST HISTORY: fall, headstrike TECHNIQUE: Multidetector row CT volumetric acquisition was performed through the head and of the c-spine from the posterior cranial fossa to the thoracic inlet without IV contrast. Targeted CT protocol using this patient's history and dose modulation techniques based on this patient's anatomy was employed to minimize radiation exposure. Im…	0	0
1	CT BRAIN WO IV CONTRAST	CT BRAIN WO IV CONTRAST HISTORY: Mental status change, unknown cause TECHNIQUE: Multidetector row CT volumetric acquisition was performed through the head without intravenous contrast enhancement. Targeted CT protocols using this patient's history and dose modulation techniques based on this patient's anatomy were employed to minimize radiation exposure. Image post-processing was performed in the…	0	0
1	CT BRAIN WO IV CONTRAST	CT BRAIN WO IV CONTRAST HISTORY: Mental status change, unknown cause TECHNIQUE: Multidetector row CT volumetric acquisition was performed through the head without intravenous contrast enhancement. Targeted CT protocols using this patient's history and dose modulation techniques based on this patient's anatomy were employed to minimize radiation exposure. Image post-processing was performed in the…	0	0
1	CT BRAIN WO IV CONTRAST	CT BRAIN WO IV CONTRAST HISTORY: seizure, fall? TECHNIQUE: Multidetector row CT volumetric acquisition was performed through the head without intravenous contrast enhancement. Targeted CT protocols using this patient's history and dose modulation techniques based on this patient's anatomy were employed to minimize radiation exposure. Image post-processing was performed in the axial and coronal pl…	0	0
1	CT BRAIN C-SPINE WO IV CONTRAST	CT BRAIN C-SPINE WO IV CONTRAST HISTORY: trauma, pain TECHNIQUE: Multidetector row CT volumetric acquisition was performed through the head and of the c-spine from the posterior cranial fossa to the thoracic inlet without IV contrast. Targeted CT protocol using this patient's history and dose modulation techniques based on this patient's anatomy was employed to minimize radiation exposure. Image …	0	0
2	MRI BRAIN W WO IV CONTRAST	MRI BRAIN W WO IV CONTRAST HISTORY: History of AIDS/HIV. CD4 of 13. Positive cryptococcus in CSF titer. TECHNIQUE: Pre and post intravenous contrast enhanced MR images of the brain were acquired according to the standard protocol. COMPARISON: 6/20/21 FINDINGS: Intra-axial structures: Increased distension of previously seen dilated basal ganglia perivascular spaces in the bilateral basal ganglia. …	0	0
2	MRI BRAIN WO IV CONTRAST	MRI BRAIN WO IV CONTRAST HISTORY: Mental status change TECHNIQUE: Standard MRI of the brain without contrast was performed. COMPARISON: CT 6/29/2021 FINDINGS: Intra-axial structures: Chronic right corona radiata infarct. Chronic left periventricular lacunar infarcts. Chronic microvascular change. There is no evidence of acute infarct, hemorrhage, mass or mass effect. Ventricular system: Normal Ex…	1	0
2	MRI BRAIN WO IV CONTRAST	MRI BRAIN WO IV CONTRAST HISTORY: Delirium TECHNIQUE: Standard MRI of the brain without contrast was performed. COMPARISON: 6/8/21 MRI brain. 6/27/21 CTA brain and neck. FINDINGS: Intra-axial structures: Unchanged extensive bilateral cerebral superficial siderosis. Stable 3.6 x 2.8 cm left parietal evolving hematoma with decreasing adjacent vasogenic edema. Decreased size of evolving 9 x 5 mm lat…	0	0
2	MRI BRAIN W WO IV CONTRAST	MRI BRAIN W WO IV CONTRAST HISTORY: Headaches TECHNIQUE: Pre and post intravenous contrast enhanced MR images of the brain were acquired according to the standard protocol. COMPARISON: 5/22/2021 FINDINGS: Intra-axial structures: Interval evolution of multiple previous infarcts. There is minimal gyriform enhancement left occipital, and left parietal as well as a punctate focus of enhancement left …	0	0
2	MRI BRAIN W WO IV CONTRAST	MRI BRAIN W WO IV CONTRAST HISTORY: Stroke workup. Metastatic disease. TECHNIQUE: Pre and post intravenous contrast enhanced MR images of the brain were acquired according to the standard protocol. COMPARISON: Outside MRI to 4/20/2021. CT 7/3/2021 FINDINGS: Patient motion artifact Intra-axial structures: Multiple small acute right frontal parietal and posterior insula infarct without hemorrhage. …	1	1
1	CT BRAIN FACE WO IV CONTRAST	CT BRAIN FACE WO IV CONTRAST HISTORY: headache, left facial swelling TECHNIQUE: Multidetector row CT volumetric acquisition was performed through the head and face without IV contrast. Targeted CT protocol using this patient's history and dose modulation techniques based on this patient's anatomy was employed to minimize radiation exposure. Image post-processing was performed in the axial, sagitt…	0	0
1	CT BRAIN C-SPINE WO IV CONTRAST	CT BRAIN C-SPINE WO IV CONTRAST HISTORY: amnesia after trauma, hx c spine fx TECHNIQUE: Multidetector row CT volumetric acquisition was performed through the head and of the c-spine from the posterior cranial fossa to the thoracic inlet without IV contrast. Targeted CT protocol using this patient's history and dose modulation techniques based on this patient's anatomy was employed to minimize rad…	0	0
1	CT BRAIN C-SPINE WO IV CONTRAST	CT BRAIN C-SPINE WO IV CONTRAST HISTORY: EtOH, being found on floor. TECHNIQUE: Multidetector row CT volumetric acquisition was performed through the head and of the c-spine from the posterior cranial fossa to the thoracic inlet without IV contrast. Targeted CT protocol using this patient's history and dose modulation techniques based on this patient's anatomy was employed to minimize radiation e…	0	0
1	CT BRAIN C-SPINE WO IV CONTRAST	CT BRAIN C-SPINE WO IV CONTRAST HISTORY: fall , syncope, +LOC, posterior neck pain and head lac TECHNIQUE: Multidetector row CT volumetric acquisition was performed through the head and of the c-spine from the posterior cranial fossa to the thoracic inlet without IV contrast. Targeted CT protocol using this patient's history and dose modulation techniques based on this patient's anatomy was emplo…	0	0
1	CT PANSCAN W IV CONTRAST	CT PANSCAN W IV CONTRAST HISTORY: unrestrained passenger, +loc, diffuse spinal tenderness, chest tenderness anteriorly, lwoer bad tenderness w/o seatbelt sign TECHNIQUE: CT acquisition was performed through the head and cervical spine prior to the administration of IV contrast. Low-osmolar intravenous contrast material was then injected and imaging was performed through the chest, abdomen and pel…	0	0
1	CT BRAIN WO IV CONTRAST	CT BRAIN WO IV CONTRAST HISTORY: AMS TECHNIQUE: Multidetector row CT volumetric acquisition was performed through the head without intravenous contrast enhancement. Targeted CT protocols using this patient's history and dose modulation techniques based on this patient's anatomy were employed to minimize radiation exposure. Image post-processing was performed in the axial and coronal planes. COMPA…	0	0
1	CT PANSCAN FACE W IV CONTRAST	CT PANSCAN FACE W IV CONTRAST HISTORY: trauma, pain - head, face, back, LUQ, chest TECHNIQUE: CT acquisition was performed through the head, face and cervical spine prior to the administration of IV contrast. Low-osmolar intravenous contrast material was then injected and imaging was performed through the chest, abdomen and pelvis. Image post-processing of the face, chest, abdomen, pelvis, cervic…	0	0
1	CT BRAIN FACE WO IV CONTRAST	CT BRAIN FACE WO IV CONTRAST HISTORY: pain, s/p assault TECHNIQUE: Multidetector row CT volumetric acquisition was performed through the head and face without IV contrast. Targeted CT protocol using this patient's history and dose modulation techniques based on this patient's anatomy was employed to minimize radiation exposure. Image post-processing was performed in the axial, sagittal and corona…	0	0
1	CT PANSCAN FACE W IV CONTRAST	CT PANSCAN FACE W IV CONTRAST HISTORY: ATV accident, left facial trauma, neck pain TECHNIQUE: CT acquisition was performed through the head, face and cervical spine prior to the administration of IV contrast. Low-osmolar intravenous contrast material was then injected and imaging was performed through the chest, abdomen and pelvis. Image post-processing of the face, chest, abdomen, pelvis, cervic…	0	0
1	CT BRAIN C-SPINE WO IV CONTRAST	CT BRAIN C-SPINE WO IV CONTRAST HISTORY: MVA HA, neck pain and tenderness. R temporal hematoma TECHNIQUE: Multidetector row CT volumetric acquisition was performed through the head and of the c-spine from the posterior cranial fossa to the thoracic inlet without IV contrast. Targeted CT protocol using this patient's history and dose modulation techniques based on this patient's anatomy was employ…	0	0
1	CT BRAIN C-SPINE WO IV CONTRAST	CT BRAIN C-SPINE WO IV CONTRAST HISTORY: MVC head strike TECHNIQUE: Multidetector row CT volumetric acquisition was performed through the head and of the c-spine from the posterior cranial fossa to the thoracic inlet without IV contrast. Targeted CT protocol using this patient's history and dose modulation techniques based on this patient's anatomy was employed to minimize radiation exposure. Ima…	0	0
1	CT PANSCAN W IV CONTRAST	CT PANSCAN W IV CONTRAST HISTORY: trauma pain, left lateral chest wall tenderness, left lower quadrant abdominal tenderness TECHNIQUE: CT acquisition was performed through the head and cervical spine prior to the administration of IV contrast. Low-osmolar intravenous contrast material was then injected and imaging was performed through the chest, abdomen and pelvis. Image post-processing of the c…	0	0
1	CT BRAIN C-SPINE WO IV CONTRAST	CT BRAIN C-SPINE WO IV CONTRAST HISTORY: MVA intoxicated TECHNIQUE: Multidetector row CT volumetric acquisition was performed through the head and of the c-spine from the posterior cranial fossa to the thoracic inlet without IV contrast. Targeted CT protocol using this patient's history and dose modulation techniques based on this patient's anatomy was employed to minimize radiation exposure. Ima…	0	0
1	CT BRAIN C-SPINE WO IV CONTRAST	CT BRAIN C-SPINE WO IV CONTRAST HISTORY: AMS TECHNIQUE: Multidetector row CT volumetric acquisition was performed through the head and of the c-spine from the posterior cranial fossa to the thoracic inlet without IV contrast. Targeted CT protocol using this patient's history and dose modulation techniques based on this patient's anatomy was employed to minimize radiation exposure. Image post-proc…	0	0
1	CT BRAIN C-SPINE WO IV CONTRAST	CT BRAIN C-SPINE WO IV CONTRAST HISTORY: fall, anticoagulated TECHNIQUE: Multidetector row CT volumetric acquisition was performed through the head and of the c-spine from the posterior cranial fossa to the thoracic inlet without IV contrast. Targeted CT protocol using this patient's history and dose modulation techniques based on this patient's anatomy was employed to minimize radiation exposure…	0	0
2	MRI BRAIN W WO IV CONTRAST	MRI BRAIN W WO IV CONTRAST HISTORY: dizziness, right visual changes/proptosis, history of left temporal lobe lesion TECHNIQUE: Pre and post intravenous contrast enhanced MR images of the brain were acquired according to the standard protocol. COMPARISON: 6/20/21 CT brain. FINDINGS: Intra-axial structures: No acute infarct or hemorrhage identified. Postoperative changes related to resection of a l…	0	0
1	CT BRAIN C-SPINE WO IV CONTRAST	CT BRAIN C-SPINE WO IV CONTRAST HISTORY: fall, head strike TECHNIQUE: Multidetector row CT volumetric acquisition was performed through the head and of the c-spine from the posterior cranial fossa to the thoracic inlet without IV contrast. Targeted CT protocol using this patient's history and dose modulation techniques based on this patient's anatomy was employed to minimize radiation exposure. I…	0	0
2	MRI BRAIN WO IV CONTRAST	MRI BRAIN WO IV CONTRAST HISTORY: Stroke, follow-up. TECHNIQUE: Standard MRI of the brain without contrast was performed. COMPARISON: 7/3/21 CTA ELVO Head and Neck FINDINGS: Intra-axial structures: There are stable areas of encephalomalacia in the left parietal lobe and right cerebellum. There are multiple T2 and FLAIR foci of white matter high signal in a periventricular, deep and superficial di…	0	0
1	CT BRAIN W IV CONTRAST	CT BRAIN W IV CONTRAST HISTORY: Metastatic disease evaluation. History of bilateral adrenal masses, biopsy results pending. TECHNIQUE: Multidetector row CT volumetric acquisition was performed through the head following administration of low-osmolar intravenous contrast material via power injector. Targeted CT protocols using this patient's history and dose modulation techniques based on this pat…	1	0
2	MRI BRAIN W WO IV CONTRAST	MRI BRAIN W WO IV CONTRAST HISTORY: Known intraparenchymal hemorrhage. TECHNIQUE: Pre and post intravenous contrast enhanced MR images of the brain were acquired according to the standard protocol. COMPARISON: 7/2/21 CTA Brain and Neck. FINDINGS: Intra-axial structures: 17 x 12 mm left high frontal parafalcine intraparenchymal hematoma with surrounding vasogenic edema, grossly stable since 7/2/21…	1	1
1	CT BRAIN WO IV CONTRAST	CLINICAL HISTORY: Mental status change, unknown cause; medical clearance for psychiatric evaluation TECHNIQUE: A noncontrast CT of the brain is performed. Radiation dose reduction techniques including automated exposure controls and adjustment of mA and kV according to patient size were employed for this exam. COMPARISON: No relevant available comparison studies. CTs prior 12 months: 0 FINDINGS: …	0	0
2	MRI BRAIN WO IV CONTRAST	CLINICAL HISTORY: New onset dizziness and hypertension TECHNIQUE: A non-contrast MRI of the brain is performed on a 1.5 Tesla magnet. Axial FLAIR; axial T2; axial magnetic susceptibility; axial diffusion weighted; and sagittal T1 sequences were performed. COMPARISON: MRI of 5/20/2021 FINDINGS: On the sagittal series, the pituitary gland and skull base appear normal. There is thinning of the corpu…	0	0
1	CT BRAIN WO IV CONTRAST	CT BRAIN WO IV CONTRAST HISTORY: Mental status change, unknown cause TECHNIQUE: Multidetector row CT volumetric acquisition was performed through the head without intravenous contrast enhancement. Targeted CT protocols using this patient's history and dose modulation techniques based on this patient's anatomy were employed to minimize radiation exposure. Image post-processing was performed in the…	0	0
1	CT BRAIN C-SPINE WO IV CONTRAST	CT BRAIN C-SPINE WO IV CONTRAST HISTORY: trauma, pain, head injury on Plavix TECHNIQUE: Multidetector row CT volumetric acquisition was performed through the head and of the c-spine from the posterior cranial fossa to the thoracic inlet without IV contrast. Targeted CT protocol using this patient's history and dose modulation techniques based on this patient's anatomy was employed to minimize rad…	0	0
1	CT PANSCAN W IV CONTRAST	CT PANSCAN W IV CONTRAST HISTORY: found down, etoh, unable to provide history, bruising to abdomen. GCS 11 TECHNIQUE: CT acquisition was performed through the head and cervical spine prior to the administration of IV contrast. Low-osmolar intravenous contrast material was then injected and imaging was performed through the chest, abdomen and pelvis. Image post-processing of the chest, abdomen, pe…	0	0
1	CT BRAIN WO IV CONTRAST	CT BRAIN WO IV CONTRAST HISTORY: Mental status change, unknown cause TECHNIQUE: Multidetector row CT volumetric acquisition was performed through the head without intravenous contrast enhancement. Targeted CT protocols using this patient's history and dose modulation techniques based on this patient's anatomy were employed to minimize radiation exposure. Image post-processing was performed in the…	0	0
2	MRI BRAIN WO IV CONTRAST	MRI BRAIN WO IV CONTRAST HISTORY: Neuro deficit, acute, stroke suspected TECHNIQUE: Standard MRI of the brain without contrast was performed. COMPARISON: 5/27/13 FINDINGS: Intra-axial structures: Gray and white matter signal is normal. There is no evidence of acute infarct, hemorrhage, mass or mass effect. Ventricular system: Normal for age. Extra-axial spaces: Normal for age. Vasculature: The vi…	0	0
1	CT PANSCAN W IV CONTRAST	CT PANSCAN W IV CONTRAST, CT FACE WO IV CONTRAST HISTORY: 62-year-old male post motor vehicle collision with ecchymosis with right upper back and left flank. Patient has fevers and cough. TECHNIQUE: CT acquisition was performed through the head, face and cervical spine prior to the administration of IV contrast. Low-osmolar intravenous contrast material was then injected and imaging was performed…	0	0
1	CT BRAIN C-SPINE WO IV CONTRAST	CLINICAL HISTORY: Head trauma, minor, normal mental status (Age 19-64y); head and neck pain TECHNIQUE: A noncontrast CT of the brain and cervical spine is performed. Radiation dose reduction techniques including automated exposure controls and adjustment of mA and kV according to patient size were employed for this exam. COMPARISON: Multiple studies, most recent the outside institution brain MRI …	0	0
1	CT BRAIN C-SPINE WO IV CONTRAST	CLINICAL HISTORY: Head trauma, minor, normal mental status (Age 19-64y); head and neck pain TECHNIQUE: A noncontrast CT of the brain and cervical spine is performed. Radiation dose reduction techniques including automated exposure controls and adjustment of mA and kV according to patient size were employed for this exam. COMPARISON: No relevant available comparison studies. CTs prior 12 months: 0…	0	0
1	CT BRAIN C-SPINE WO IV CONTRAST	CLINICAL HISTORY: Head trauma, minor (Age >= 65y); head and neck pain TECHNIQUE: A noncontrast CT of the brain and cervical spine is performed. Radiation dose reduction techniques including automated exposure controls and adjustment of mA and kV according to patient size were employed for this exam. COMPARISON: 12/16/2020 CTs prior 12 months: 1 FINDINGS: BRAIN: There is age-appropriate atrophy of…	0	0
1	CT BRAIN C-SPINE WO IV CONTRAST	CT BRAIN C-SPINE WO IV CONTRAST HISTORY: fall, HA, neck pain TECHNIQUE: Multidetector row CT volumetric acquisition was performed through the head and of the c-spine from the posterior cranial fossa to the thoracic inlet without IV contrast. Targeted CT protocol using this patient's history and dose modulation techniques based on this patient's anatomy was employed to minimize radiation exposure.…	0	0
1	CT PANSCAN W IV CONTRAST	CT PANSCAN W IV CONTRAST HISTORY: 75-year-old female with history of multiple right-sided rib fractures and hemothorax seen on outside CT. Recent trauma 3 days prior. TECHNIQUE: CT acquisition was performed through the head and cervical spine prior to the administration of IV contrast. Low-osmolar intravenous contrast material was then injected and imaging was performed through the chest, abdomen…	0	0
1	CT BRAIN FACE C-SPINE WO IV CONTRAST	CT BRAIN FACE C-SPINE WO IV CONTRAST HISTORY: Motorcycle crash, head trauma, head lac TECHNIQUE: Multidetector row CT volumetric acquisition was performed through the head, face and of the cervical spine from the posterior cranial fossa to the thoracic inlet without IV contrast. Targeted CT protocol using this patient's history and dose modulation techniques based on this patient's anatomy was em…	0	0
1	CT BRAIN C-SPINE WO IV CONTRAST	CT BRAIN C-SPINE WO IV CONTRAST HISTORY: 52-year-old male with history of head strike and dizziness. Clinically the patient has tenderness to palpation of the right posterolateral scalp. TECHNIQUE: Multidetector row CT volumetric acquisition was performed through the head and of the c-spine from the posterior cranial fossa to the thoracic inlet without IV contrast. Targeted CT protocol using this…	0	0
1	CT BRAIN WO IV CONTRAST	CT BRAIN WO IV CONTRAST HISTORY: Headache, chronic, new features or increased frequency TECHNIQUE: Multidetector row CT volumetric acquisition was performed through the head without intravenous contrast enhancement. Targeted CT protocols using this patient's history and dose modulation techniques based on this patient's anatomy were employed to minimize radiation exposure. Image post-processing w…	0	0
2	MRI BRAIN W WO IV CONTRAST	MRI BRAIN W WO IV CONTRAST HISTORY: Brain abscess; Post-op imaging after washout of brain abscess TECHNIQUE: Pre and post intravenous contrast enhanced MR images of the brain were acquired according to the standard protocol. COMPARISON: 6/25/21 FINDINGS: Intra-axial structures: There is persistent 25 x 25 mm rim-enhancing lesion with diffusion restricted signal in the right frontal lobe extending…	1	1
1	CT BRAIN FACE WO IV CONTRAST	CLINICAL HISTORY: Head trauma, minor (Age >= 65y); L periorbital ecchymosis, headache, bloody drainage from nose - s/p assault; head, neck, and facial pain TECHNIQUE: A noncontrast CT of the brain and facial bones is performed. Radiation dose reduction techniques including automated exposure controls and adjustment of mA and kV according to patient size were employed for this exam. COMPARISON: No…	0	0
1	CT BRAIN WO IV CONTRAST	CT BRAIN WO IV CONTRAST HISTORY: Hydrocephalus; s/p VPS TECHNIQUE: Multidetector row CT volumetric acquisition was performed through the head without intravenous contrast enhancement. Targeted CT protocols using this patient's history and dose modulation techniques based on this patient's anatomy were employed to minimize radiation exposure. Image post-processing was performed in the axial and co…	0	0
1	CT PANSCAN W IV CONTRAST	CT PANSCAN W IV CONTRAST HISTORY: fall, neck pain, L chest wall tenderness, LUQ abdominal pain; pain post trauma TECHNIQUE: CT acquisition was performed through the head and cervical spine prior to the administration of IV contrast. Low-osmolar intravenous contrast material was then injected and imaging was performed through the chest, abdomen and pelvis. Image post-processing of the chest, abdom…	0	0
1	CT BRAIN WO IV CONTRAST	CT BRAIN WO IV CONTRAST, CT CERVICAL SPINE WO IV CONTRAST HISTORY: 34-year-old male with history of motor vehicle collision. TECHNIQUE: Multidetector row CT volumetric acquisition was performed through the head and of the c-spine from the posterior cranial fossa to the thoracic inlet without IV contrast. Targeted CT protocol using this patient's history and dose modulation techniques based on thi…	0	0
1	CT BRAIN FACE C-SPINE WO IV CONTRAST	CT BRAIN FACE C-SPINE WO IV CONTRAST HISTORY: head strike, fall, eliquis TECHNIQUE: Multidetector row CT volumetric acquisition was performed through the head, face and of the cervical spine from the posterior cranial fossa to the thoracic inlet without IV contrast. Targeted CT protocol using this patient's history and dose modulation techniques based on this patient's anatomy was employed to min…	0	0
2	MRI BRAIN W WO IV CONTRAST	MRI BRAIN W WO IV CONTRAST HISTORY: Neuro deficit, stroke suspected TECHNIQUE: Pre and post intravenous contrast enhanced MR images of the brain were acquired according to the standard protocol. COMPARISON: CT 7/4/2021 FINDINGS: Intra-axial structures: Acute right lateral medullary infarct. Punctate chronic right cerebellar infarct. Chronic left cerebellar microhemorrhage. Chronic left thalamic m…	0	0
1	CT BRAIN C-SPINE WO IV CONTRAST	CT BRAIN C-SPINE WO IV CONTRAST HISTORY: fall, plavix TECHNIQUE: Multidetector row CT volumetric acquisition was performed through the head and of the c-spine from the posterior cranial fossa to the thoracic inlet without IV contrast. Targeted CT protocol using this patient's history and dose modulation techniques based on this patient's anatomy was employed to minimize radiation exposure. Image …	0	0
1	CT BRAIN ACUTE STROKE	CT BRAIN ACUTE STROKE HISTORY: 49-year-old female with clinical concern for stroke. TECHNIQUE: Multidetector row CT volumetric acquisition was performed through the head without IV contrast. Targeted CT protocol using this patient's history and dose modulation techniques based on this patient's anatomy was employed to minimize radiation exposure. Image post-processing was performed in the axial, …	0	0
1	CT BRAIN WO IV CONTRAST	CLINICAL HISTORY: headache; Headache TECHNIQUE: A noncontrast CT of the brain is performed. Radiation dose reduction techniques including automated exposure controls and adjustment of mA and kV according to patient size were employed for this exam. COMPARISON: No relevant available comparison studies. CTs prior 12 months: 4 FINDINGS: Parenchyma: Normal density pattern. No hemorrhage, edema, or ma…	0	0
1	CT BRAIN C-SPINE WO IV CONTRAST	CT BRAIN C-SPINE WO IV CONTRAST HISTORY: fall on warfarin TECHNIQUE: Multidetector row CT volumetric acquisition was performed through the head and of the c-spine from the posterior cranial fossa to the thoracic inlet without IV contrast. Targeted CT protocol using this patient's history and dose modulation techniques based on this patient's anatomy was employed to minimize radiation exposure. Im…	0	0
1	CT BRAIN C-SPINE WO IV CONTRAST	CT BRAIN C-SPINE WO IV CONTRAST HISTORY: 70-year-old male presents after fall on blood thinners. TECHNIQUE: Multidetector row CT volumetric acquisition was performed through the head and of the c-spine from the posterior cranial fossa to the thoracic inlet without IV contrast. Targeted CT protocol using this patient's history and dose modulation techniques based on this patient's anatomy was empl…	0	0
2	MRI BRAIN W WO IV CONTRAST	MRI BRAIN W WO IV CONTRAST HISTORY: Change in mental status TECHNIQUE: Pre and post intravenous contrast enhanced MR images of the brain were acquired according to the standard protocol. COMPARISON: CT 7/3/2021 FINDINGS: Intra-axial structures: Superficial deep white matter T2 hyperintensity compatible with chronic microvascular change. Chronic right parietal infarct with small focus of hemosider…	0	0
1	CT BRAIN FACE C-SPINE WO IV CONTRAST	CLINICAL HISTORY: fall, struck face, pain, on AC; head, neck, and facial pain TECHNIQUE: A noncontrast CT of the brain, facial bones, and cervical spine is performed. Radiation dose reduction techniques including automated exposure controls and adjustment of mA and kV according to patient size were employed for this exam. COMPARISON: No relevant available comparison studies. CTs prior 12 months: …	0	0
1	CT BRAIN FACE C-SPINE WO IV CONTRAST	CT BRAIN FACE C-SPINE WO IV CONTRAST HISTORY: fall TECHNIQUE: Multidetector row CT volumetric acquisition was performed through the head, face and of the cervical spine from the posterior cranial fossa to the thoracic inlet without IV contrast. Targeted CT protocol using this patient's history and dose modulation techniques based on this patient's anatomy was employed to minimize radiation exposu…	0	0
1	CT BRAIN WO IV CONTRAST	CT BRAIN WO IV CONTRAST HISTORY: Mental status change, unknown cause TECHNIQUE: Multidetector row CT volumetric acquisition was performed through the head without intravenous contrast enhancement. Targeted CT protocols using this patient's history and dose modulation techniques based on this patient's anatomy were employed to minimize radiation exposure. Image post-processing was performed in the…	0	0
1	CT BRAIN WO IV CONTRAST	CT BRAIN WO IV CONTRAST HISTORY: 1 week persistent nausea, no abd pain TECHNIQUE: Multidetector row CT volumetric acquisition was performed through the head without intravenous contrast enhancement. Targeted CT protocols using this patient's history and dose modulation techniques based on this patient's anatomy were employed to minimize radiation exposure. Image post-processing was performed in t…	0	0
1	CT BRAIN WO IV CONTRAST	CT BRAIN WO IV CONTRAST HISTORY: syncopal falls vs. seizure. hit head. known metastatic lung CA TECHNIQUE: Multidetector row CT volumetric acquisition was performed through the head without intravenous contrast enhancement. Targeted CT protocols using this patient's history and dose modulation techniques based on this patient's anatomy were employed to minimize radiation exposure. Image post-proc…	0	0
1	CT BRAIN WO IV CONTRAST	CT BRAIN WO IV CONTRAST, CT CERVICAL SPINE WO IV CONTRAST HISTORY: ?sz TECHNIQUE: Multidetector row CT volumetric acquisition was performed through the head and of the c-spine from the posterior cranial fossa to the thoracic inlet without IV contrast. Targeted CT protocol using this patient's history and dose modulation techniques based on this patient's anatomy was employed to minimize radiation…	0	0
1	CT BRAIN WO IV CONTRAST	CT BRAIN WO IV CONTRAST HISTORY: Mental status change, unknown cause TECHNIQUE: Multidetector row CT volumetric acquisition was performed through the head without intravenous contrast enhancement. Targeted CT protocols using this patient's history and dose modulation techniques based on this patient's anatomy were employed to minimize radiation exposure. Image post-processing was performed in the…	0	0
2	MRI BRAIN WO IV CONTRAST	MRI BRAIN WO IV CONTRAST HISTORY: Transient ischemic attack. Left upper and lower extremity weakness and numbness. TECHNIQUE: Standard MRI of the brain without contrast was performed. COMPARISON: CTA ELVO dated July 4, 2021. MRI brain dated April 21, 2011. FINDINGS: Artifact from metal in the patient's dentition. Intra-axial structures: Acute infarct in the right lateral thalamus and posterior li…	0	0
1	CT BRAIN WO IV CONTRAST	CT BRAIN WO IV CONTRAST HISTORY: confusion TECHNIQUE: Multidetector row CT volumetric acquisition was performed through the head without intravenous contrast enhancement. Targeted CT protocols using this patient's history and dose modulation techniques based on this patient's anatomy were employed to minimize radiation exposure. Image post-processing was performed in the axial and coronal planes.…	0	0
1	CT BRAIN WO IV CONTRAST	CT BRAIN WO IV CONTRAST HISTORY: headache, seizure, thinner TECHNIQUE: Multidetector row CT volumetric acquisition was performed through the head without intravenous contrast enhancement. Targeted CT protocols using this patient's history and dose modulation techniques based on this patient's anatomy were employed to minimize radiation exposure. Image post-processing was performed in the axial an…	0	0
1	CT BRAIN WO IV CONTRAST	CT BRAIN WO IV CONTRAST HISTORY: fall a few weeks ago, lethargy TECHNIQUE: Multidetector row CT volumetric acquisition was performed through the head without intravenous contrast enhancement. Targeted CT protocols using this patient's history and dose modulation techniques based on this patient's anatomy were employed to minimize radiation exposure. Image post-processing was performed in the axia…	0	0
1	CT BRAIN WO IV CONTRAST	CT BRAIN WO IV CONTRAST HISTORY: syncope TECHNIQUE: Multidetector row CT volumetric acquisition was performed through the head without intravenous contrast enhancement. Targeted CT protocols using this patient's history and dose modulation techniques based on this patient's anatomy were employed to minimize radiation exposure. Image post-processing was performed in the axial and coronal planes. C…	0	0
1	CT BRAIN FACE C-SPINE WO IV CONTRAST	CT BRAIN FACE C-SPINE WO IV CONTRAST HISTORY: face trauma TECHNIQUE: Multidetector row CT volumetric acquisition was performed through the head, face and of the cervical spine from the posterior cranial fossa to the thoracic inlet without IV contrast. Targeted CT protocol using this patient's history and dose modulation techniques based on this patient's anatomy was employed to minimize radiation…	0	0
1	CT BRAIN WO IV CONTRAST	CT BRAIN WO IV CONTRAST HISTORY: pt unable to recollect events from yesterday. Unclear if there is any trauma TECHNIQUE: Multidetector row CT volumetric acquisition was performed through the head without intravenous contrast enhancement. Targeted CT protocols using this patient's history and dose modulation techniques based on this patient's anatomy were employed to minimize radiation exposure. I…	0	0
1	CT BRAIN WO IV CONTRAST	CT BRAIN WO IV CONTRAST HISTORY: ams TECHNIQUE: Multidetector row CT volumetric acquisition was performed through the head without intravenous contrast enhancement. Targeted CT protocols using this patient's history and dose modulation techniques based on this patient's anatomy were employed to minimize radiation exposure. Image post-processing was performed in the axial and coronal planes. COMPA…	0	0
1	CT PANSCAN W IV CONTRAST	CT PANSCAN W IV CONTRAST HISTORY: bicycle accident TECHNIQUE: CT acquisition was performed through the head and cervical spine prior to the administration of IV contrast. Low-osmolar intravenous contrast material was then injected and imaging was performed through the chest, abdomen and pelvis. Image post-processing of the chest, abdomen, pelvis, cervical, thoracic and lumbar spine was performed …	0	0
2	MRI BRAIN WO IV CONTRAST	MRI Brain without contrast HISTORY: Stroke, follow-up. TECHNIQUE: Standard MRI of the brain without contrast was performed. COMPARISON: 7/3/21 CTA ELVO Head and Neck. 7/3/21 IR thrombectomy procedure. FINDINGS: Intra-axial structures: Multiple regions of acute infarct, which are punctate, including left insula, right parietal lobe, left parietal lobe, right cerebellum. Additionally, large regions…	0	0
1	CT BRAIN WO IV CONTRAST	CT BRAIN WO IV CONTRAST HISTORY: seizure TECHNIQUE: Multidetector row CT volumetric acquisition was performed through the head without intravenous contrast enhancement. Targeted CT protocols using this patient's history and dose modulation techniques based on this patient's anatomy were employed to minimize radiation exposure. Image post-processing was performed in the axial and coronal planes. C…	0	0
1	CT BRAIN WO IV CONTRAST	CLINICAL HISTORY: Head trauma, intracranial arterial injury suspected; headache TECHNIQUE: A noncontrast CT of the brain is performed. Radiation dose reduction techniques including automated exposure controls and adjustment of mA and kV according to patient size were employed for this exam. COMPARISON: 5/24/2021 CTs prior 12 months: 22 FINDINGS: The exam is somewhat limited by motion. Parenchyma:…	0	0
1	CT BRAIN C-SPINE WO IV CONTRAST	CT BRAIN C-SPINE WO IV CONTRAST HISTORY: Physical assault, fall, HA TECHNIQUE: Multidetector row CT volumetric acquisition was performed through the head and of the c-spine from the posterior cranial fossa to the thoracic inlet without IV contrast. Targeted CT protocol using this patient's history and dose modulation techniques based on this patient's anatomy was employed to minimize radiation ex…	0	0
1	CT BRAIN C-SPINE WO IV CONTRAST	CT BRAIN C-SPINE WO IV CONTRAST HISTORY: Intoxicated, found down, midline neck pain, poor recall of events. TECHNIQUE: Multidetector row CT volumetric acquisition was performed through the head and of the c-spine from the posterior cranial fossa to the thoracic inlet without IV contrast. Targeted CT protocol using this patient's history and dose modulation techniques based on this patient's anato…	0	0
1	CT BRAIN C-SPINE WO IV CONTRAST	CT BRAIN C-SPINE WO IV CONTRAST HISTORY: generalized weakness, fall, GCS 14 due to dementia, no history of head strike TECHNIQUE: Multidetector row CT volumetric acquisition was performed through the head and of the c-spine from the posterior cranial fossa to the thoracic inlet without IV contrast. Targeted CT protocol using this patient's history and dose modulation techniques based on this pati…	0	0
2	MRI BRAIN W WO IV CONTRAST	MRI BRAIN W WO IV CONTRAST HISTORY: CSF leak TECHNIQUE: Pre and post intravenous contrast enhanced MR images of the brain were acquired according to the standard protocol. COMPARISON: There is no prior study available for comparison. FINDINGS: Intra-axial structures: Gray and white matter signal is normal. Following contrast administration, no abnormal foci of enhancement are detected. There is n…	0	0
1	CT BRAIN C-SPINE WO IV CONTRAST	CLINICAL HISTORY: Facial trauma, blunt; head and neck pain TECHNIQUE: A noncontrast CT of the brain and cervical spine is performed. Radiation dose reduction techniques including automated exposure controls and adjustment of mA and kV according to patient size were employed for this exam. COMPARISON: No relevant available comparison studies. CTs prior 12 months: 0 FINDINGS: BRAIN: There is age-ap…	0	0
1	CT BRAIN C-SPINE WO IV CONTRAST	CLINICAL HISTORY: head injury, s/p fall; head and neck pain TECHNIQUE: A noncontrast CT of the brain and cervical spine is performed. Radiation dose reduction techniques including automated exposure controls and adjustment of mA and kV according to patient size were employed for this exam. COMPARISON: 3/12/2020 CTs prior 12 months: 0 FINDINGS: The exam is somewhat limited due to metallic artifact…	0	0
1	CT BRAIN C-SPINE WO IV CONTRAST	CLINICAL HISTORY: head injury, s/p fall; head and neck pain TECHNIQUE: A noncontrast CT of the brain and cervical spine is performed. Radiation dose reduction techniques including automated exposure controls and adjustment of mA and kV according to patient size were employed for this exam. COMPARISON: 6/4/2018 CTs prior 12 months: 5 FINDINGS: BRAIN: There is age-appropriate atrophy of the brain p…	0	0
1	CT BRAIN WO IV CONTRAST	CLINICAL HISTORY: Headache, new or worsening (Age >= 50y) TECHNIQUE: A noncontrast CT of the brain is performed. Radiation dose reduction techniques including automated exposure controls and adjustment of mA and kV according to patient size were employed for this exam. COMPARISON: 10/13/2019 CTs prior 12 months: 2 FINDINGS: Parenchyma: There is age-appropriate atrophy of the brain parenchyma. The…	0	0
1	CT BRAIN WO IV CONTRAST	CLINICAL HISTORY: Head trauma, minor (Age >= 65y) TECHNIQUE: A noncontrast CT of the brain is performed. Radiation dose reduction techniques including automated exposure controls and adjustment of mA and kV according to patient size were employed for this exam. COMPARISON: No relevant available comparison studies. CTs prior 12 months: 0 FINDINGS: Parenchyma: There is mild, age-appropriate atrophy…	0	0
1	CT BRAIN C-SPINE WO IV CONTRAST	CLINICAL HISTORY: fall w/ facial trauma; trauma; head and neck pain TECHNIQUE: A noncontrast CT of the brain and cervical spine is performed. Radiation dose reduction techniques including automated exposure controls and adjustment of mA and kV according to patient size were employed for this exam. COMPARISON: 3/12/2019 CTs prior 12 months: 0 FINDINGS: BRAIN: There is age-appropriate atrophy of th…	0	0
1	CT BRAIN C-SPINE WO IV CONTRAST	CLINICAL HISTORY: Head trauma, abnormal mental status (Age 19-64y); etoh intox TECHNIQUE: A noncontrast CT of the brain and cervical spine is performed. Radiation dose reduction techniques including automated exposure controls and adjustment of mA and kV according to patient size were employed for this exam. COMPARISON: Multiple studies, most recent the cervical spine CT of 3/10/2020 CTs prior 12…	0	0
1	CT BRAIN WO IV CONTRAST	CLINICAL HISTORY: Brain mass or lesion; seizure ha hx of avm TECHNIQUE: A noncontrast CT of the brain is performed. Radiation dose reduction techniques including automated exposure controls and adjustment of mA and kV according to patient size were employed for this exam. COMPARISON: Multiple studies, most recent 3/22/2021 CTs prior 12 months: 1 FINDINGS: Parenchyma: There is a large mildly hyper…	1	0
2	MRI BRAIN W WO IV CONTRAST	MRI BRAIN W WO IV CONTRAST HISTORY: Known brain lesion. TECHNIQUE: Pre and post intravenous contrast enhanced MR images of the brain were acquired according to the standard protocol. COMPARISON: 7/4/21 CT brain. 4/8/20 CT brain. FINDINGS: Intra-axial structures: 1.2 x 1.2 cm rounded lesion within the left frontal lobe demonstrates intrinsic high T1 signal, with moderate to high internal T2 signal…	1	1
1	CT BRAIN WO IV CONTRAST	This is a preliminary report by the resident on call. It has not been reviewed by an attending. CT BRAIN WO IV CONTRAST HISTORY: pupil size difference, rule out brainstem lesion TECHNIQUE: Multidetector row CT volumetric acquisition was performed through the head without intravenous contrast enhancement. Targeted CT protocols using this patient's history and dose modulation techniques based on th…	0	0
2	MRI BRAIN WO IV CONTRAST	MRI BRAIN WO IV CONTRAST HISTORY: Mental status change. Admitted for pancolitis. TECHNIQUE: Standard MRI of the brain without contrast was performed. COMPARISON: CT brain dated June 30, 2021. MRI brain dated June 19, 2013. FINDINGS: Intra-axial structures: Bihemispheric senescent involutional change. Bilateral hippocampal atrophy. Scattered T2/FLAIR hyperintensities in periventricular and subcort…	0	0
1	CT BRAIN WO IV CONTRAST	This is a preliminary report by the resident on call. It has not been reviewed by an attending. CT BRAIN WO IV CONTRAST HISTORY: Neuro deficit, acute, stroke suspected TECHNIQUE: Multidetector row CT volumetric acquisition was performed through the head without intravenous contrast enhancement. Targeted CT protocols using this patient's history and dose modulation techniques based on this patient…	0	0
1	CT BRAIN WO IV CONTRAST	This is a preliminary report by the resident on call. It has not been reviewed by an attending. CT BRAIN WO IV CONTRAST HISTORY: Head trauma, intracranial arterial injury suspected; Fall TECHNIQUE: Multidetector row CT volumetric acquisition was performed through the head without intravenous contrast enhancement. Targeted CT protocols using this patient's history and dose modulation techniques ba…	0	0
2	MRI BRAIN WO IV CONTRAST	MRI BRAIN WO IV CONTRAST HISTORY: Right facial droop and numbness TECHNIQUE: Standard MRI of the brain without contrast was performed. COMPARISON: CT 7/4/2021. MRI 6/30/2016 FINDINGS: Intra-axial structures: A few punctate nonspecific white matter T2 hyperintensities. There is no evidence of acute infarct, hemorrhage, mass or mass effect. Ventricular system: Multiple Extra-axial spaces: Normal Va…	0	0
1	CT BRAIN WO IV CONTRAST	CT BRAIN WO IV CONTRAST HISTORY: Mental status change, unknown cause TECHNIQUE: Multidetector row CT volumetric acquisition was performed through the head without intravenous contrast enhancement. Targeted CT protocols using this patient's history and dose modulation techniques based on this patient's anatomy were employed to minimize radiation exposure. Image post-processing was performed in the…	0	0
2	MRI BRAIN WO IV CONTRAST	MRI BRAIN WO IV CONTRAST HISTORY: Neuro deficit, acute, stroke suspected TECHNIQUE: Standard MRI of the brain without contrast was performed. COMPARISON: 6/29/21 bilateral carotid ultrasound. FINDINGS: Intra-axial structures: Acute infarcts in the left occipital lobe, bilateral cerebellum, left greater than right, and punctate scattered infarcts in the left pons, left frontal and left parietal lo…	0	0
2	MRI BRAIN WO IV CONTRAST	MRI BRAIN WO IV CONTRAST HISTORY: Left ear pressure. Eye pressure. Teeth numbness. Rule out stroke. TECHNIQUE: Standard MRI of the brain without contrast was performed. COMPARISON: CT 7/4/2021 FINDINGS: Intra-axial structures: Gray and white matter signal is normal. There is no evidence of acute infarct, hemorrhage, mass or mass effect. Ventricular system: Normal for age. Extra-axial spaces: Norm…	0	0
2	MRI BRAIN W WO IV CONTRAST	MRI BRAIN W WO IV CONTRAST, MRA BRAIN W WO IV CONTRAST HISTORY: New onset seizure, posterior fossa AVM (?); Seizure, new-onset, no history of trauma TECHNIQUE: Pre and post intravenous contrast enhanced MR images of the brain were acquired according to the standard protocol. 3D time of flight MR angiogram of the Circle of Willis without contrast was performed according to standard protocol. Image…	1	0
1	CT BRAIN C-SPINE WO IV CONTRAST	CT BRAIN C-SPINE WO IV CONTRAST HISTORY: 31-year-old female who presents after motorcycle injury. TECHNIQUE: Multidetector row CT volumetric acquisition was performed through the head and of the c-spine from the posterior cranial fossa to the thoracic inlet without IV contrast. Targeted CT protocol using this patient's history and dose modulation techniques based on this patient's anatomy was emp…	0	0
2	MRI BRAIN WO IV CONTRAST	MRI BRAIN WO IV CONTRAST HISTORY: 7/4/21 TECHNIQUE: Standard MRI of the brain without contrast was performed. COMPARISON: 7/4/21 CTA ELVO Head and Neck FINDINGS: Intra-axial structures: Acute right pontine infarct. Chronic right cerebellar infarct. There are multiple T2 and FLAIR foci of white matter high signal in a periventricular, deep and superficial distribution consistent with chronic micro…	0	0
1	CT BRAIN WO IV CONTRAST	CT BRAIN WO IV CONTRAST HISTORY: 40-year-old male with history of altered mental status and clinical concern for seizure. TECHNIQUE: Multidetector row CT volumetric acquisition was performed through the head without intravenous contrast enhancement. Targeted CT protocols using this patient's history and dose modulation techniques based on this patient's anatomy were employed to minimize radiation…	0	0
2	MRI BRAIN WO IV CONTRAST	MRI BRAIN WO IV CONTRAST HISTORY: TIA TECHNIQUE: Standard MRI of the brain without contrast was performed. COMPARISON: There is no prior study available for comparison. FINDINGS: Intra-axial structures: Chronic left PCA territory infarct. Chronic right pons infarct. Small chronic right precentral gyrus infarct. Extensive chronic microvascular change within the cerebral white matter. There is no e…	0	0
1	CT PANSCAN W IV CONTRAST	CT PANSCAN W IV CONTRAST HISTORY: 51 year old female with fall and headstrike who complains of diffuse pain. TECHNIQUE: CT acquisition was performed through the head and cervical spine prior to the administration of IV contrast. Low-osmolar intravenous contrast material was then injected and imaging was performed through the chest, abdomen and pelvis. Image post-processing of the chest, abdomen, …	0	0
1	CT PANSCAN W IV CONTRAST	CT PANSCAN W IV CONTRAST HISTORY: 75-year-old male with history of fall on blood thinners. TECHNIQUE: CT acquisition was performed through the head and cervical spine prior to the administration of IV contrast. Low-osmolar intravenous contrast material was then injected and imaging was performed through the chest, abdomen and pelvis. Image post-processing of the chest, abdomen, pelvis, cervical, …	0	0
2	MRI BRAIN WO IV CONTRAST	MRI BRAIN WO IV CONTRAST HISTORY: Dizziness TECHNIQUE: Standard MRI of the brain without contrast was performed. COMPARISON: CT 7/5/2021 FINDINGS: Intra-axial structures: Multiple white matter T2 hyperintensities compatible with chronic microvascular change. There is no evidence of acute infarct, hemorrhage, mass or mass effect. Ventricular system: Normal for age. Extra-axial spaces: Normal for a…	0	0
1	CT BRAIN WO IV CONTRAST	CT BRAIN WO IV CONTRAST HISTORY: Headache, sudden, severe; Dizziness, non-specific; dizziness/headache, csf leak with lumbar drain TECHNIQUE: Multidetector row CT volumetric acquisition was performed through the head without intravenous contrast enhancement. Targeted CT protocols using this patient's history and dose modulation techniques based on this patient's anatomy were employed to minimize …	0	0
1	CT BRAIN WO IV CONTRAST	CT BRAIN WO IV CONTRAST HISTORY: Mental status change, unknown cause TECHNIQUE: Multidetector row CT volumetric acquisition was performed through the head without intravenous contrast enhancement. Targeted CT protocols using this patient's history and dose modulation techniques based on this patient's anatomy were employed to minimize radiation exposure. Image post-processing was performed in the…	0	0
1	CT PANSCAN FACE AND CTA NECK W IV CONTRAST	CT PANSCAN FACE AND CTA NECK W IV CONTRAST HISTORY: 81-year-old female who presents after motor vehicle collision. TECHNIQUE: CT acquisition was performed through the head and face prior to the administration of IV contrast. Low-osmolar intravenous contrast material was then injected and imaging was performed through the neck, chest, abdomen and pelvis. CTA image post-processing of the neck was p…	0	0
1	CT BRAIN FACE C-SPINE WO IV CONTRAST	CT BRAIN FACE C-SPINE WO IV CONTRAST HISTORY: face planted 2 days ago . Mechanical fall. raccoon eyes, full range of motion of neck (no c spine ttp) TECHNIQUE: Multidetector row CT volumetric acquisition was performed through the head, face and of the cervical spine from the posterior cranial fossa to the thoracic inlet without IV contrast. Targeted CT protocol using this patient's history and do…	0	0
1	CT BRAIN WO IV CONTRAST	CT BRAIN WO IV CONTRAST HISTORY: 72-year-old male with history of fall. TECHNIQUE: Multidetector row CT volumetric acquisition was performed through the head without intravenous contrast enhancement. Targeted CT protocols using this patient's history and dose modulation techniques based on this patient's anatomy were employed to minimize radiation exposure. Image post-processing was performed in …	0	0
1	CT BRAIN C-SPINE WO IV CONTRAST	CT BRAIN C-SPINE WO IV CONTRAST, CT FACE WO IV CONTRAST HISTORY: fall from 15 feet TECHNIQUE: Multidetector row CT volumetric acquisition was performed through the head, face and of the cervical spine from the posterior cranial fossa to the thoracic inlet without IV contrast. Targeted CT protocol using this patient's history and dose modulation techniques based on this patient's anatomy was emplo…	0	0
1	CT BRAIN WO IV CONTRAST	CT BRAIN WO IV CONTRAST HISTORY: AMS, difficulty speaking TECHNIQUE: Multidetector row CT volumetric acquisition was performed through the head without intravenous contrast enhancement. Targeted CT protocols using this patient's history and dose modulation techniques based on this patient's anatomy were employed to minimize radiation exposure. Image post-processing was performed in the axial and …	0	0
1	CT BRAIN C-SPINE WO IV CONTRAST	CT BRAIN C-SPINE WO IV CONTRAST HISTORY: 61-year-old female who presents after fall from bicycle. Patient has a large right scalp hematoma. Midline C-spine tenderness. TECHNIQUE: Multidetector row CT volumetric acquisition was performed through the head and of the c-spine from the posterior cranial fossa to the thoracic inlet without IV contrast. Targeted CT protocol using this patient's history …	0	0
1	CT BRAIN WO IV CONTRAST	CT BRAIN WO IV CONTRAST HISTORY: Dizziness, non-specific TECHNIQUE: Multidetector row CT volumetric acquisition was performed through the head without intravenous contrast enhancement. Targeted CT protocols using this patient's history and dose modulation techniques based on this patient's anatomy were employed to minimize radiation exposure. Image post-processing was performed in the axial and c…	0	0
1	CT BRAIN WO IV CONTRAST	CT BRAIN WO IV CONTRAST HISTORY: hx stroke, generalized weakness today TECHNIQUE: Multidetector row CT volumetric acquisition was performed through the head without intravenous contrast enhancement. Targeted CT protocols using this patient's history and dose modulation techniques based on this patient's anatomy were employed to minimize radiation exposure. Image post-processing was performed in t…	0	0
1	CT BRAIN WO IV CONTRAST	CT BRAIN WO IV CONTRAST HISTORY: Mental status change, unknown cause TECHNIQUE: Multidetector row CT volumetric acquisition was performed through the head without intravenous contrast enhancement. Targeted CT protocols using this patient's history and dose modulation techniques based on this patient's anatomy were employed to minimize radiation exposure. Image post-processing was performed in the…	0	0
1	CT BRAIN WO IV CONTRAST	CT BRAIN WO IV CONTRAST HISTORY: HA, N/V TECHNIQUE: Multidetector row CT volumetric acquisition was performed through the head without intravenous contrast enhancement. Targeted CT protocols using this patient's history and dose modulation techniques based on this patient's anatomy were employed to minimize radiation exposure. Image post-processing was performed in the axial and coronal planes. C…	0	0
1	CT BRAIN C-SPINE WO IV CONTRAST	CT BRAIN C-SPINE WO IV CONTRAST HISTORY: pt hit head on mantle while moving couch on eliquis TECHNIQUE: Multidetector row CT volumetric acquisition was performed through the head and of the c-spine from the posterior cranial fossa to the thoracic inlet without IV contrast. Targeted CT protocol using this patient's history and dose modulation techniques based on this patient's anatomy was employed…	0	0
1	CT BRAIN C-SPINE WO IV CONTRAST	CT BRAIN C-SPINE WO IV CONTRAST HISTORY: fall with head trauma TECHNIQUE: Multidetector row CT volumetric acquisition was performed through the head and of the c-spine from the posterior cranial fossa to the thoracic inlet without IV contrast. Targeted CT protocol using this patient's history and dose modulation techniques based on this patient's anatomy was employed to minimize radiation exposur…	0	0
1	CT BRAIN C-SPINE WO IV CONTRAST	CT BRAIN C-SPINE WO IV CONTRAST HISTORY: trauma with loss of consciousness TECHNIQUE: Multidetector row CT volumetric acquisition was performed through the head and of the c-spine from the posterior cranial fossa to the thoracic inlet without IV contrast. Targeted CT protocol using this patient's history and dose modulation techniques based on this patient's anatomy was employed to minimize radia…	0	0
1	CT BRAIN C-SPINE WO IV CONTRAST	CT BRAIN C-SPINE WO IV CONTRAST HISTORY: seizure TECHNIQUE: Multidetector row CT volumetric acquisition was performed through the head and of the c-spine from the posterior cranial fossa to the thoracic inlet without IV contrast. Targeted CT protocol using this patient's history and dose modulation techniques based on this patient's anatomy was employed to minimize radiation exposure. Image post-…	0	0
1	CT BRAIN C-SPINE WO IV CONTRAST	CT BRAIN C-SPINE WO IV CONTRAST HISTORY: fall head strike neck pain TECHNIQUE: Multidetector row CT volumetric acquisition was performed through the head and of the c-spine from the posterior cranial fossa to the thoracic inlet without IV contrast. Targeted CT protocol using this patient's history and dose modulation techniques based on this patient's anatomy was employed to minimize radiation ex…	0	0
1	CT BRAIN C-SPINE WO IV CONTRAST	CT BRAIN C-SPINE WO IV CONTRAST HISTORY: Fall while intoxicated, possible loss of consciousness. TECHNIQUE: Multidetector row CT volumetric acquisition was performed through the head and of the c-spine from the posterior cranial fossa to the thoracic inlet without IV contrast. Targeted CT protocol using this patient's history and dose modulation techniques based on this patient's anatomy was empl…	0	0
1	CT BRAIN C-SPINE WO IV CONTRAST	CT BRAIN C-SPINE WO IV CONTRAST HISTORY: ATV accident, head trauma, headache TECHNIQUE: Multidetector row CT volumetric acquisition was performed through the head and of the c-spine from the posterior cranial fossa to the thoracic inlet without IV contrast. Targeted CT protocol using this patient's history and dose modulation techniques based on this patient's anatomy was employed to minimize rad…	0	0
1	CT BRAIN FACE WO IV CONTRAST	CT BRAIN FACE WO IV CONTRAST HISTORY: firework injury to right eye TECHNIQUE: Multidetector row CT volumetric acquisition was performed through the head and face without IV contrast. Targeted CT protocol using this patient's history and dose modulation techniques based on this patient's anatomy was employed to minimize radiation exposure. Image post-processing was performed in the axial, sagittal…	0	0
1	CT PANSCAN FACE W IV CONTRAST	CT PANSCAN FACE W IV CONTRAST HISTORY: pain after trauma, l rib pain, diffuse abd tenderness, unrestrained driver in MVC TECHNIQUE: CT acquisition was performed through the head, face and cervical spine prior to the administration of IV contrast. Low-osmolar intravenous contrast material was then injected and imaging was performed through the chest, abdomen and pelvis. Image post-processing of th…	0	0
1	CT BRAIN C-SPINE WO IV CONTRAST	CT BRAIN C-SPINE WO IV CONTRAST HISTORY: fall, altered mental status TECHNIQUE: Multidetector row CT volumetric acquisition was performed through the head and of the c-spine from the posterior cranial fossa to the thoracic inlet without IV contrast. Targeted CT protocol using this patient's history and dose modulation techniques based on this patient's anatomy was employed to minimize radiation e…	0	0
1	CT BRAIN FACE C-SPINE WO IV CONTRAST	CT BRAIN FACE C-SPINE WO IV CONTRAST HISTORY: Head trauma, minor, normal mental status (Age 19-64y) TECHNIQUE: Multidetector row CT volumetric acquisition was performed through the head, face and of the cervical spine from the posterior cranial fossa to the thoracic inlet without IV contrast. Targeted CT protocol using this patient's history and dose modulation techniques based on this patient's …	0	0
1	CT PANSCAN FACE AND CTA NECK W IV CONTRAST	CT PANSCAN FACE AND CTA NECK W IV CONTRAST HISTORY: significant facial trauma, intoxicated TECHNIQUE: CT acquisition was performed through the head and face prior to the administration of IV contrast. Low-osmolar intravenous contrast material was then injected and imaging was performed through the neck, chest, abdomen and pelvis. CTA image post-processing of the neck was performed using Maximum I…	0	0
1	CT BRAIN WO IV CONTRAST	CT BRAIN WO IV CONTRAST HISTORY: Headache, new or worsening, neuro deficit (Age 19-49y) TECHNIQUE: Multidetector row CT volumetric acquisition was performed through the head without intravenous contrast enhancement. Targeted CT protocols using this patient's history and dose modulation techniques based on this patient's anatomy were employed to minimize radiation exposure. Image post-processing w…	0	0
1	CT PANSCAN W IV CONTRAST	CT PANSCAN W IV CONTRAST HISTORY: fall, ams, pain everywhere; pain s/p trauma TECHNIQUE: CT acquisition was performed through the head and cervical spine prior to the administration of IV contrast. Low-osmolar intravenous contrast material was then injected and imaging was performed through the chest, abdomen and pelvis. Image post-processing of the chest, abdomen, pelvis, cervical, thoracic and …	0	0
1	CT BRAIN C-SPINE WO IV CONTRAST	CT BRAIN C-SPINE WO IV CONTRAST HISTORY: intoxciated mvc with head strike, altered mental status TECHNIQUE: Multidetector row CT volumetric acquisition was performed through the head and of the c-spine from the posterior cranial fossa to the thoracic inlet without IV contrast. Targeted CT protocol using this patient's history and dose modulation techniques based on this patient's anatomy was empl…	0	0
1	CT BRAIN C-SPINE WO IV CONTRAST	CT BRAIN C-SPINE WO IV CONTRAST HISTORY: fall, intoxication, head strike TECHNIQUE: Multidetector row CT volumetric acquisition was performed through the head and of the c-spine from the posterior cranial fossa to the thoracic inlet without IV contrast. Targeted CT protocol using this patient's history and dose modulation techniques based on this patient's anatomy was employed to minimize radiati…	1	0
1	CT BRAIN C-SPINE WO IV CONTRAST	CT BRAIN C-SPINE WO IV CONTRAST HISTORY: Blunt head trauma. TECHNIQUE: Multidetector row CT volumetric acquisition was performed through the head and of the c-spine from the posterior cranial fossa to the thoracic inlet without IV contrast. Targeted CT protocol using this patient's history and dose modulation techniques based on this patient's anatomy was employed to minimize radiation exposure. …	0	0
1	CT BRAIN C-SPINE WO IV CONTRAST	CT BRAIN C-SPINE WO IV CONTRAST HISTORY: fall, pain TECHNIQUE: Multidetector row CT volumetric acquisition was performed through the head and of the c-spine from the posterior cranial fossa to the thoracic inlet without IV contrast. Targeted CT protocol using this patient's history and dose modulation techniques based on this patient's anatomy was employed to minimize radiation exposure. Image po…	0	0
1	CT PANSCAN W IV CONTRAST	CT PANSCAN W IV CONTRAST HISTORY: rib pain, vision change, abd pain. assaulted 1 week ago TECHNIQUE: CT acquisition was performed through the head and cervical spine prior to the administration of IV contrast. Low-osmolar intravenous contrast material was then injected and imaging was performed through the chest, abdomen and pelvis. Image post-processing of the chest, abdomen, pelvis, cervical, t…	0	0
1	CT BRAIN C-SPINE WO IV CONTRAST	CT BRAIN C-SPINE WO IV CONTRAST HISTORY: closed head injury TECHNIQUE: Multidetector row CT volumetric acquisition was performed through the head and of the c-spine from the posterior cranial fossa to the thoracic inlet without IV contrast. Targeted CT protocol using this patient's history and dose modulation techniques based on this patient's anatomy was employed to minimize radiation exposure. …	0	0
1	CT BRAIN C-SPINE WO IV CONTRAST	CT BRAIN C-SPINE WO IV CONTRAST HISTORY: fall, hit head TECHNIQUE: Multidetector row CT volumetric acquisition was performed through the head and of the c-spine from the posterior cranial fossa to the thoracic inlet without IV contrast. Targeted CT protocol using this patient's history and dose modulation techniques based on this patient's anatomy was employed to minimize radiation exposure. Imag…	0	0
1	CT BRAIN WO IV CONTRAST	CT BRAIN WO IV CONTRAST HISTORY: Facial trauma, blunt TECHNIQUE: Multidetector row CT volumetric acquisition was performed through the head without intravenous contrast enhancement. Targeted CT protocols using this patient's history and dose modulation techniques based on this patient's anatomy were employed to minimize radiation exposure. Image post-processing was performed in the axial and coro…	0	0
1	CT PANSCAN W IV CONTRAST	CT PANSCAN W IV CONTRAST HISTORY: trauma, ams, mvc, pain TECHNIQUE: CT acquisition was performed through the head and cervical spine prior to the administration of IV contrast. Low-osmolar intravenous contrast material was then injected and imaging was performed through the chest, abdomen and pelvis. Image post-processing of the chest, abdomen, pelvis, cervical, thoracic and lumbar spine was perf…	0	0
1	CT BRAIN C-SPINE WO IV CONTRAST	CT BRAIN C-SPINE WO IV CONTRAST HISTORY: fall, headache, neck pain TECHNIQUE: Multidetector row CT volumetric acquisition was performed through the head and of the c-spine from the posterior cranial fossa to the thoracic inlet without IV contrast. Targeted CT protocol using this patient's history and dose modulation techniques based on this patient's anatomy was employed to minimize radiation exp…	0	0
1	CT BRAIN C-SPINE WO IV CONTRAST	CT BRAIN C-SPINE WO IV CONTRAST HISTORY: frequent falls TECHNIQUE: Multidetector row CT volumetric acquisition was performed through the head and of the c-spine from the posterior cranial fossa to the thoracic inlet without IV contrast. Targeted CT protocol using this patient's history and dose modulation techniques based on this patient's anatomy was employed to minimize radiation exposure. Imag…	0	0
1	CT BRAIN FACE WO IV CONTRAST	CT BRAIN FACE WO IV CONTRAST HISTORY: assault, left eye pain, right jaw pain TECHNIQUE: Multidetector row CT volumetric acquisition was performed through the head and face without IV contrast. Targeted CT protocol using this patient's history and dose modulation techniques based on this patient's anatomy was employed to minimize radiation exposure. Image post-processing was performed in the axial…	0	0
1	CT BRAIN C-SPINE WO IV CONTRAST	CT BRAIN C-SPINE WO IV CONTRAST HISTORY: ceiling fell on head + LOC TECHNIQUE: Multidetector row CT volumetric acquisition was performed through the head and of the c-spine from the posterior cranial fossa to the thoracic inlet without IV contrast. Targeted CT protocol using this patient's history and dose modulation techniques based on this patient's anatomy was employed to minimize radiation ex…	0	0
1	CT BRAIN C-SPINE WO IV CONTRAST	CT BRAIN C-SPINE WO IV CONTRAST HISTORY: ceiling fell on his head, dizzy TECHNIQUE: Multidetector row CT volumetric acquisition was performed through the head and of the c-spine from the posterior cranial fossa to the thoracic inlet without IV contrast. Targeted CT protocol using this patient's history and dose modulation techniques based on this patient's anatomy was employed to minimize radiati…	0	0
1	CT BRAIN WO IV CONTRAST	CT BRAIN WO IV CONTRAST HISTORY: dementia, weakness- had to be helped to the ground TECHNIQUE: Multidetector row CT volumetric acquisition was performed through the head without IV contrast. Targeted CT protocol using this patient's history and dose modulation techniques based on this patient's anatomy was employed to minimize radiation exposure. COMPARISON: No prior studies available for compari…	0	0
1	CT BRAIN WO IV CONTRAST	CT BRAIN WO IV CONTRAST HISTORY: Head trauma, coagulopathy (Age 19-64y); head trauma one week, history of bleeding disorder TECHNIQUE: Multidetector row CT volumetric acquisition was performed through the head without intravenous contrast enhancement. Targeted CT protocols using this patient's history and dose modulation techniques based on this patient's anatomy were employed to minimize radiati…	0	0
1	CT BRAIN WO IV CONTRAST	CT BRAIN WO IV CONTRAST HISTORY: fever, lethargy, altered at home TECHNIQUE: Multidetector row CT volumetric acquisition was performed through the head without intravenous contrast enhancement. Targeted CT protocols using this patient's history and dose modulation techniques based on this patient's anatomy were employed to minimize radiation exposure. Image post-processing was performed in the ax…	0	0
1	CT BRAIN C-SPINE WO IV CONTRAST	CT BRAIN C-SPINE WO IV CONTRAST HISTORY: Head trauma, minor (Age >= 65y) TECHNIQUE: Multidetector row CT volumetric acquisition was performed through the head and of the c-spine from the posterior cranial fossa to the thoracic inlet without IV contrast. Targeted CT protocol using this patient's history and dose modulation techniques based on this patient's anatomy was employed to minimize radiati…	0	0
1	CT BRAIN WO IV CONTRAST	CT BRAIN WO IV CONTRAST HISTORY: Fall with head trauma. Patient on anticoagulant medications. TECHNIQUE: Multidetector row CT volumetric acquisition was performed through the head without intravenous contrast enhancement. Targeted CT protocols using this patient's history and dose modulation techniques based on this patient's anatomy were employed to minimize radiation exposure. Image post-proces…	0	0
2	MRI BRAIN WO IV CONTRAST	MRI BRAIN WO IV CONTRAST HISTORY: Stroke follow-up. TECHNIQUE: Standard MRI of the brain without contrast was performed. COMPARISON: Brain CT dated 7/5/2021. FINDINGS: Intra-axial structures: Gyriform diffusion restriction in the right postcentral gyrus and few additional foci of diffusion restriction in the right parietotemporal convexity and cystic with acute nonhemorrhagic right posterior MCA …	0	0
1	CT BRAIN C-SPINE WO IV CONTRAST	CT BRAIN C-SPINE WO IV CONTRAST, CT FACE WO IV CONTRAST HISTORY: fall TECHNIQUE: Multidetector row CT volumetric acquisition was performed through the head, face and of the cervical spine from the posterior cranial fossa to the thoracic inlet without IV contrast. Targeted CT protocol using this patient's history and dose modulation techniques based on this patient's anatomy was employed to minimi…	0	0
1	CT BRAIN C-SPINE WO IV CONTRAST	CT BRAIN C-SPINE WO IV CONTRAST HISTORY: fall with head strike TECHNIQUE: Multidetector row CT volumetric acquisition was performed through the head and of the c-spine from the posterior cranial fossa to the thoracic inlet without IV contrast. Targeted CT protocol using this patient's history and dose modulation techniques based on this patient's anatomy was employed to minimize radiation exposur…	0	0
1	CT BRAIN C-SPINE WO IV CONTRAST	CT BRAIN C-SPINE WO IV CONTRAST HISTORY: Head trauma, minor (Age >= 65y) TECHNIQUE: Multidetector row CT volumetric acquisition was performed through the head and of the c-spine from the posterior cranial fossa to the thoracic inlet without IV contrast. Targeted CT protocol using this patient's history and dose modulation techniques based on this patient's anatomy was employed to minimize radiati…	0	0
1	CT BRAIN WO IV CONTRAST	CT BRAIN WO IV CONTRAST HISTORY: Mental status change, unknown cause; Mental Status Change TECHNIQUE: Multidetector row CT volumetric acquisition was performed through the head without intravenous contrast enhancement. Targeted CT protocols using this patient's history and dose modulation techniques based on this patient's anatomy were employed to minimize radiation exposure. Image post-processin…	0	0
1	CT BRAIN C-SPINE WO IV CONTRAST	CT BRAIN C-SPINE WO IV CONTRAST HISTORY: fall, head trauma TECHNIQUE: Multidetector row CT volumetric acquisition was performed through the head and of the c-spine from the posterior cranial fossa to the thoracic inlet without IV contrast. Targeted CT protocol using this patient's history and dose modulation techniques based on this patient's anatomy was employed to minimize radiation exposure. I…	0	0
1	CT BRAIN FACE C-SPINE WO IV CONTRAST	CT BRAIN FACE C-SPINE WO IV CONTRAST HISTORY: assault TECHNIQUE: Multidetector row CT volumetric acquisition was performed through the head, face and of the cervical spine from the posterior cranial fossa to the thoracic inlet without IV contrast. Targeted CT protocol using this patient's history and dose modulation techniques based on this patient's anatomy was employed to minimize radiation exp…	0	0
1	CT PANSCAN W IV CONTRAST	CT PANSCAN W IV CONTRAST HISTORY: MVC, diffuse pain TECHNIQUE: CT acquisition was performed through the head and cervical spine prior to the administration of IV contrast. Low-osmolar intravenous contrast material was then injected and imaging was performed through the chest, abdomen and pelvis. Image post-processing of the chest, abdomen, pelvis, cervical, thoracic and lumbar spine was performed…	0	0
1	CT BRAIN C-SPINE WO IV CONTRAST	CT BRAIN C-SPINE WO IV CONTRAST HISTORY: fall TECHNIQUE: Multidetector row CT volumetric acquisition was performed through the head and of the c-spine from the posterior cranial fossa to the thoracic inlet without IV contrast. Targeted CT protocol using this patient's history and dose modulation techniques based on this patient's anatomy was employed to minimize radiation exposure. Image post-pro…	0	0
1	CT BRAIN C-SPINE WO IV CONTRAST	CT BRAIN C-SPINE WO IV CONTRAST HISTORY: trauma, distracting injury TECHNIQUE: Multidetector row CT volumetric acquisition was performed through the head and of the c-spine from the posterior cranial fossa to the thoracic inlet without IV contrast. Targeted CT protocol using this patient's history and dose modulation techniques based on this patient's anatomy was employed to minimize radiation ex…	0	0
1	CT BRAIN WO IV CONTRAST	CT BRAIN WO IV CONTRAST HISTORY: seizure TECHNIQUE: Multidetector row CT volumetric acquisition was performed through the head without intravenous contrast enhancement. Targeted CT protocols using this patient's history and dose modulation techniques based on this patient's anatomy were employed to minimize radiation exposure. Image post-processing was performed in the axial and coronal planes. C…	0	0
1	CT PANSCAN W IV CONTRAST	CT PANSCAN W IV CONTRAST HISTORY: trauma, diffuse pain TECHNIQUE: CT acquisition was performed through the head and cervical spine prior to the administration of IV contrast. Low-osmolar intravenous contrast material was then injected and imaging was performed through the chest, abdomen and pelvis. Image post-processing of the chest, abdomen, pelvis, cervical, thoracic and lumbar spine was perfor…	0	0
1	CT BRAIN WO IV CONTRAST	CT BRAIN WO IV CONTRAST HISTORY: HTN, headaches blurry vision TECHNIQUE: Multidetector row CT volumetric acquisition was performed through the head without intravenous contrast enhancement. Targeted CT protocols using this patient's history and dose modulation techniques based on this patient's anatomy were employed to minimize radiation exposure. Image post-processing was performed in the axial …	0	0
1	CT BRAIN WO IV CONTRAST	CT BRAIN WO IV CONTRAST HISTORY: Headache, chronic, new features or increased frequency TECHNIQUE: Multidetector row CT volumetric acquisition was performed through the head without intravenous contrast enhancement. Targeted CT protocols using this patient's history and dose modulation techniques based on this patient's anatomy were employed to minimize radiation exposure. Image post-processing w…	0	0
1	CT BRAIN C-SPINE WO IV CONTRAST	CT BRAIN C-SPINE WO IV CONTRAST HISTORY: head injury on blood thinners TECHNIQUE: Multidetector row CT volumetric acquisition was performed through the head and of the c-spine from the posterior cranial fossa to the thoracic inlet without IV contrast. Targeted CT protocol using this patient's history and dose modulation techniques based on this patient's anatomy was employed to minimize radiation…	0	0
1	CT BRAIN C-SPINE WO IV CONTRAST	CT BRAIN C-SPINE WO IV CONTRAST HISTORY: change in mental status TECHNIQUE: Multidetector row CT volumetric acquisition was performed through the head and of the c-spine from the posterior cranial fossa to the thoracic inlet without IV contrast. Targeted CT protocol using this patient's history and dose modulation techniques based on this patient's anatomy was employed to minimize radiation expos…	0	0
1	CT BRAIN FACE C-SPINE WO IV CONTRAST	CT BRAIN FACE C-SPINE WO IV CONTRAST HISTORY: fall TECHNIQUE: Multidetector row CT volumetric acquisition was performed through the head, face and of the c-spine from the posterior cranial fossa to the thoracic inlet without IV contrast. Targeted CT protocol using this patient's history and dose modulation techniques based on this patient's anatomy was employed to minimize radiation exposure. Ima…	0	0
1	CT BRAIN C-SPINE WO IV CONTRAST	CT BRAIN C-SPINE WO IV CONTRAST HISTORY: headache following trauma, with scalp laceration TECHNIQUE: Multidetector row CT volumetric acquisition was performed through the head and of the c-spine from the posterior cranial fossa to the thoracic inlet without IV contrast. Targeted CT protocol using this patient's history and dose modulation techniques based on this patient's anatomy was employed to…	0	0
1	CT BRAIN WO IV CONTRAST	CT BRAIN WO IV CONTRAST HISTORY: Mental status change, unknown cause TECHNIQUE: Multidetector row CT volumetric acquisition was performed through the head without intravenous contrast enhancement. Targeted CT protocols using this patient's history and dose modulation techniques based on this patient's anatomy were employed to minimize radiation exposure. Image post-processing was performed in the…	0	0
2	MRI BRAIN W WO IV CONTRAST	HISTORY: Follow-up intracranial metastatic disease. TECHNIQUE: Pre and postcontrast MRI brain protocol. Direct comparison is made to prior exam dated 6/15/2021 FINDINGS: Decreased volume left frontal convexity lesion series 14 image 41 stable left parietal lesion image 49. Stable right corona radiata lesion image 63. Stable left occipital lesion image 70. Decreased volume left cerebellar hemisphe…	0	0
1	CT BRAIN WO IV CONTRAST	CT BRAIN WO IV CONTRAST HISTORY: headache, fall x2, hypoglycemia TECHNIQUE: Multidetector row CT volumetric acquisition was performed through the head without intravenous contrast enhancement. Targeted CT protocols using this patient's history and dose modulation techniques based on this patient's anatomy were employed to minimize radiation exposure. Image post-processing was performed in the axi…	0	0
1	CT BRAIN C-SPINE WO IV CONTRAST	CT BRAIN C-SPINE WO IV CONTRAST HISTORY: Seizure, head trauma, headache TECHNIQUE: Multidetector row CT volumetric acquisition was performed through the head and of the c-spine from the posterior cranial fossa to the thoracic inlet without IV contrast. Targeted CT protocol using this patient's history and dose modulation techniques based on this patient's anatomy was employed to minimize radiatio…	0	0
1	CT PANSCAN W IV CONTRAST	HISTORY: diffuse pain s/p mvc TECHNIQUE: CT acquisition was performed through the head and cervical spine prior to the administration of IV contrast. Low-osmolar intravenous contrast material was then injected and imaging was performed through the chest, abdomen and pelvis. Image post-processing of the chest, abdomen, pelvis, cervical, thoracic and lumbar spine was performed in the axial sagittal…	0	0
1	CT BRAIN WO IV CONTRAST	CT BRAIN WO IV CONTRAST HISTORY: Headache, new or worsening (Age >= 50y) TECHNIQUE: Multidetector row CT volumetric acquisition was performed through the head without intravenous contrast enhancement. Targeted CT protocols using this patient's history and dose modulation techniques based on this patient's anatomy were employed to minimize radiation exposure. Image post-processing was performed in…	0	0
1	CT BRAIN C-SPINE WO IV CONTRAST	CT BRAIN C-SPINE WO IV CONTRAST HISTORY: multiple falls +headstrike. On coumadin TECHNIQUE: Multidetector row CT volumetric acquisition was performed through the head and of the c-spine from the posterior cranial fossa to the thoracic inlet without IV contrast. Targeted CT protocol using this patient's history and dose modulation techniques based on this patient's anatomy was employed to minimize…	0	0
1	CT BRAIN C-SPINE WO IV CONTRAST	CT BRAIN C-SPINE WO IV CONTRAST HISTORY: fall, syncope headstrike on anticoagulation TECHNIQUE: Multidetector row CT The volumetric acquisition was performed through the head and of the c-spine from the posterior cranial fossa to the thoracic inlet without IV contrast. Targeted CT protocol using this patient's history and dose modulation techniques based on this patient's anatomy was employed to …	0	0
1	CT BRAIN C-SPINE WO IV CONTRAST	CT BRAIN C-SPINE WO IV CONTRAST HISTORY: Fall, head trauma, headache TECHNIQUE: Multidetector row CT volumetric acquisition was performed through the head and of the c-spine from the posterior cranial fossa to the thoracic inlet without IV contrast. Targeted CT protocol using this patient's history and dose modulation techniques based on this patient's anatomy was employed to minimize radiation e…	0	0
1	CT BRAIN C-SPINE WO IV CONTRAST	CT BRAIN C-SPINE WO IV CONTRAST HISTORY: HA and neck pain s/p fall TECHNIQUE: Multidetector row CT volumetric acquisition was performed through the head and of the c-spine from the posterior cranial fossa to the thoracic inlet without IV contrast. Targeted CT protocol using this patient's history and dose modulation techniques based on this patient's anatomy was employed to minimize radiation exp…	0	0
2	MRI BRAIN WO IV CONTRAST	MRI BRAIN WO IV CONTRAST HISTORY: Evaluate for stroke. Right M3 and A 2 vascular disease. TECHNIQUE: Standard MRI of the brain without contrast was performed. COMPARISON: There is no prior study available for comparison. FINDINGS: Intra-axial structures: Right posterior insula and superior parietal lobule restricted diffusion. Punctate restricted diffusion right premotor centrum semiovale, left c…	0	0
1	CT BRAIN C-SPINE WO IV CONTRAST	CT BRAIN C-SPINE WO IV CONTRAST HISTORY: fall yesterday from standing TECHNIQUE: Multidetector row CT volumetric acquisition was performed through the head and of the c-spine from the posterior cranial fossa to the thoracic inlet without IV contrast. Targeted CT protocol using this patient's history and dose modulation techniques based on this patient's anatomy was employed to minimize radiation …	0	0
2	MRI BRAIN W WO IV CONTRAST	MRI BRAIN W WO IV CONTRAST HISTORY: 34 year-old presenting with cystic cerebral lesion and psychiatric disturbances. TECHNIQUE: Pre and post intravenous contrast enhanced MR images of the brain were acquired according to the standard protocol. Additional sagittal and axial T2-FIESTA sequences were acquired for further evaluation. COMPARISON: Outside CT from June 26, 2021. FINDINGS: Intra-axial st…	0	0
2	MRI BRAIN WO IV CONTRAST	MRI BRAIN WO IV CONTRAST HISTORY: Patient presenting with dizziness, negative CTA. TECHNIQUE: Standard MRI of the brain without contrast was performed. COMPARISON: There is no prior study available for comparison. FINDINGS: Intra-axial structures:There are few T2 and FLAIR foci of white matter high signal in a periventricular, deep and superficial distribution. The pons is not involved. There is …	0	0
1	CT BRAIN C-SPINE WO IV CONTRAST	CT BRAIN C-SPINE WO IV CONTRAST HISTORY: Fall, pain. TECHNIQUE: Multidetector row CT volumetric acquisition was performed through the head and of the c-spine from the posterior cranial fossa to the thoracic inlet without IV contrast. Targeted CT protocol using this patient's history and dose modulation techniques based on this patient's anatomy was employed to minimize radiation exposure. Image p…	0	0
1	CT PANSCAN W IV CONTRAST	CT PANSCAN W IV CONTRAST HISTORY: fall, multiple injuries (chest, neck, back) TECHNIQUE: CT acquisition was performed through the head and cervical spine prior to the administration of IV contrast. Low-osmolar intravenous contrast material was then injected and imaging was performed through the chest, abdomen and pelvis. Image post-processing of the chest, abdomen, pelvis, cervical, thoracic and …	0	0
1	CT BRAIN WO IV CONTRAST	CT BRAIN WO IV CONTRAST HISTORY: Hydrocephalus; Intracranial shunt placement, follow up; shunt; Post op shunt placement TECHNIQUE: Multidetector row CT volumetric acquisition was performed through the head without intravenous contrast enhancement. Targeted CT protocols using this patient's history and dose modulation techniques based on this patient's anatomy were employed to minimize radiation e…	0	0
1	CT BRAIN WO IV CONTRAST	CT BRAIN WO IV CONTRAST HISTORY: increasing subdural? TECHNIQUE: Multidetector row CT volumetric acquisition was performed through the head without intravenous contrast enhancement. Targeted CT protocols using this patient's history and dose modulation techniques based on this patient's anatomy were employed to minimize radiation exposure. Image post-processing was performed in the axial and coro…	1	0
1	CT BRAIN WO IV CONTRAST	CT BRAIN WO IV CONTRAST HISTORY: AMS TECHNIQUE: Multidetector row CT volumetric acquisition was performed through the head without intravenous contrast enhancement. Targeted CT protocols using this patient's history and dose modulation techniques based on this patient's anatomy were employed to minimize radiation exposure. Image post-processing was performed in the axial and coronal planes. COMPA…	0	0
1	CT BRAIN C-SPINE WO IV CONTRAST	CT BRAIN C-SPINE WO IV CONTRAST HISTORY: fall, confusion TECHNIQUE: Multidetector row CT volumetric acquisition was performed through the head and of the c-spine from the posterior cranial fossa to the thoracic inlet without IV contrast. Targeted CT protocol using this patient's history and dose modulation techniques based on this patient's anatomy was employed to minimize radiation exposure. Ima…	0	0
1	CT BRAIN C-SPINE WO IV CONTRAST	CT BRAIN C-SPINE WO IV CONTRAST HISTORY: S/P MVC. Head injury with loss of consciousness and confusion. Headache dizziness and nausea. TECHNIQUE: Multidetector row CT volumetric acquisition was performed through the head and of the c-spine from the posterior cranial fossa to the thoracic inlet without IV contrast. Targeted CT protocol using this patient's history and dose modulation techniques ba…	0	0
1	CT BRAIN WO IV CONTRAST	CT BRAIN WO IV CONTRAST HISTORY: left upper extremity weakness TECHNIQUE: Multidetector row CT volumetric acquisition was performed through the head without intravenous contrast enhancement. Targeted CT protocols using this patient's history and dose modulation techniques based on this patient's anatomy were employed to minimize radiation exposure. Image post-processing was performed in the axial…	0	0
1	CT BRAIN C-SPINE WO IV CONTRAST	CT BRAIN C-SPINE WO IV CONTRAST HISTORY: fall, no blood thinner, head strike. TECHNIQUE: Multidetector row CT volumetric acquisition was performed through the head and of the c-spine from the posterior cranial fossa to the thoracic inlet without IV contrast. Targeted CT protocol using this patient's history and dose modulation techniques based on this patient's anatomy was employed to minimize ra…	0	0
1	CT BRAIN WO IV CONTRAST	CT BRAIN WO IV CONTRAST HISTORY: Mental status change, unknown cause TECHNIQUE: Multidetector row CT volumetric acquisition was performed through the head without intravenous contrast enhancement. Targeted CT protocols using this patient's history and dose modulation techniques based on this patient's anatomy were employed to minimize radiation exposure. Image post-processing was performed in the…	0	0
1	CT BRAIN C-SPINE WO IV CONTRAST	CT BRAIN C-SPINE WO IV CONTRAST HISTORY: blind - fall headstrike not anticoagulated TECHNIQUE: Multidetector row CT volumetric acquisition was performed through the head and of the c-spine from the posterior cranial fossa to the thoracic inlet without IV contrast. Targeted CT protocol using this patient's history and dose modulation techniques based on this patient's anatomy was employed to minim…	0	0
1	CT BRAIN C-SPINE WO IV CONTRAST	CT BRAIN C-SPINE WO IV CONTRAST HISTORY: fall with head trauma TECHNIQUE: Multidetector row CT volumetric acquisition was performed through the head and of the c-spine from the posterior cranial fossa to the thoracic inlet without IV contrast. Targeted CT protocol using this patient's history and dose modulation techniques based on this patient's anatomy was employed to minimize radiation exposur…	0	0
1	CT BRAIN WO IV CONTRAST	CT BRAIN WO IV CONTRAST HISTORY: Frontal HA, recent minor head trauma, on Eliquis; Frontal HA, recent minor head trauma, on Eliquis TECHNIQUE: Multidetector row CT volumetric acquisition was performed through the head without IV contrast. Targeted CT protocol using this patient's history and dose modulation techniques based on this patient's anatomy was employed to minimize radiation exposure. CO…	0	0
1	CT BRAIN C-SPINE WO IV CONTRAST	CT BRAIN C-SPINE WO IV CONTRAST HISTORY: fall on AC, possible head injury, neck pain TECHNIQUE: Multidetector row CT volumetric acquisition was performed through the head and of the c-spine from the posterior cranial fossa to the thoracic inlet without IV contrast. Targeted CT protocol using this patient's history and dose modulation techniques based on this patient's anatomy was employed to mini…	0	0
1	CT BRAIN WO IV CONTRAST	CT BRAIN WO IV CONTRAST HISTORY: decreased GCS TECHNIQUE: Multidetector row CT volumetric acquisition was performed through the head without intravenous contrast enhancement. Targeted CT protocols using this patient's history and dose modulation techniques based on this patient's anatomy were employed to minimize radiation exposure. Image post-processing was performed in the axial and coronal pla…	1	0
1	CT BRAIN C-SPINE WO IV CONTRAST	CT BRAIN C-SPINE WO IV CONTRAST HISTORY: fall with head strike TECHNIQUE: Multidetector row CT volumetric acquisition was performed through the head and of the c-spine from the posterior cranial fossa to the thoracic inlet without IV contrast. Targeted CT protocol using this patient's history and dose modulation techniques based on this patient's anatomy was employed to minimize radiation exposur…	0	0
1	CT BRAIN FACE C-SPINE WO IV CONTRAST	CT BRAIN FACE C-SPINE WO IV CONTRAST HISTORY: facial trauma, neck pain s/p trauma TECHNIQUE: Multidetector row CT volumetric acquisition was performed through the head, face and of the cervical spine from the posterior cranial fossa to the thoracic inlet without IV contrast. Targeted CT protocol using this patient's history and dose modulation techniques based on this patient's anatomy was employ…	0	0
1	CT BRAIN WO IV CONTRAST	CT BRAIN WO IV CONTRAST HISTORY: Headache TECHNIQUE: Multidetector row CT volumetric acquisition was performed through the head without intravenous contrast enhancement. Targeted CT protocols using this patient's history and dose modulation techniques based on this patient's anatomy were employed to minimize radiation exposure. Image post-processing was performed in the axial and coronal planes. …	0	0
1	CT BRAIN C-SPINE WO IV CONTRAST	CT BRAIN C-SPINE WO IV CONTRAST HISTORY: fall TECHNIQUE: Multidetector row CT volumetric acquisition was performed through the head and of the c-spine from the posterior cranial fossa to the thoracic inlet without IV contrast. Targeted CT protocol using this patient's history and dose modulation techniques based on this patient's anatomy was employed to minimize radiation exposure. Image post-pro…	0	0
1	CT PANSCAN W IV CONTRAST	CT PANSCAN W IV CONTRAST HISTORY: Fall on thinners TECHNIQUE: CT acquisition was performed through the head and cervical spine prior to the administration of IV contrast. Low-osmolar intravenous contrast material was then injected and imaging was performed through the chest, abdomen and pelvis. Image post-processing of the chest, abdomen, pelvis, cervical, thoracic and lumbar spine was performed …	0	0
1	CT BRAIN C-SPINE WO IV CONTRAST	CT BRAIN C-SPINE WO IV CONTRAST HISTORY: fall, pain TECHNIQUE: Multidetector row CT volumetric acquisition was performed through the head and of the c-spine from the posterior cranial fossa to the thoracic inlet without IV contrast. Targeted CT protocol using this patient's history and dose modulation techniques based on this patient's anatomy was employed to minimize radiation exposure. Image po…	0	0
1	CT BRAIN WO IV CONTRAST	CT BRAIN WO IV CONTRAST HISTORY: hx fall yesterday while intoxicated forehead swelling TECHNIQUE: Multidetector row CT volumetric acquisition was performed through the head without intravenous contrast enhancement. Targeted CT protocols using this patient's history and dose modulation techniques based on this patient's anatomy were employed to minimize radiation exposure. Image post-processing wa…	0	0
1	CT BRAIN WO IV CONTRAST	CT BRAIN WO IV CONTRAST HISTORY: Intoxication - AMS TECHNIQUE: Multidetector row CT volumetric acquisition was performed through the head without intravenous contrast enhancement. Targeted CT protocols using this patient's history and dose modulation techniques based on this patient's anatomy were employed to minimize radiation exposure. Image post-processing was performed in the axial and corona…	0	0
1	CT BRAIN FACE C-SPINE WO IV CONTRAST	CT BRAIN FACE C-SPINE WO IV CONTRAST HISTORY: Syncope. fall forward, nasal fx TECHNIQUE: Multidetector row CT volumetric acquisition was performed through the head, face and of the cervical spine from the posterior cranial fossa to the thoracic inlet without IV contrast. Targeted CT protocol using this patient's history and dose modulation techniques based on this patient's anatomy was employed t…	0	0
1	CT BRAIN C-SPINE WO IV CONTRAST	CT BRAIN C-SPINE WO IV CONTRAST HISTORY: fall, intoxicated TECHNIQUE: Multidetector row CT volumetric acquisition was performed through the head and of the c-spine from the posterior cranial fossa to the thoracic inlet without IV contrast. Targeted CT protocol using this patient's history and dose modulation techniques based on this patient's anatomy was employed to minimize radiation exposure. I…	0	0
1	CT PANSCAN W IV CONTRAST	CT PANSCAN W IV CONTRAST HISTORY: fall, intoxicated, head trauma, chest pain TECHNIQUE: CT acquisition was performed through the head and cervical spine prior to the administration of IV contrast. Low-osmolar intravenous contrast material was then injected and imaging was performed through the chest, abdomen and pelvis. Image post-processing of the chest, abdomen, pelvis, cervical, thoracic and l…	0	0
1	CT BRAIN C-SPINE WO IV CONTRAST	CT BRAIN C-SPINE WO IV CONTRAST HISTORY: ams TECHNIQUE: Multidetector row CT volumetric acquisition was performed through the head and of the c-spine from the posterior cranial fossa to the thoracic inlet without IV contrast. Targeted CT protocol using this patient's history and dose modulation techniques based on this patient's anatomy was employed to minimize radiation exposure. Image post-proc…	0	0
1	CT BRAIN C-SPINE WO IV CONTRAST	CT BRAIN C-SPINE WO IV CONTRAST, CT FACE WO IV CONTRAST HISTORY: Pain post trauma, large laceration to R scalp TECHNIQUE: Multidetector row CT volumetric acquisition was performed through the head and of the c-spine from the posterior cranial fossa to the thoracic inlet without IV contrast. Targeted CT protocol using this patient's history and dose modulation techniques based on this patient's an…	0	0
1	CT BRAIN WO IV CONTRAST	HISTORY: Pain post trauma. TECHNIQUE: Multiple contiguous 5mm images were obtained without IV contrast. Radiation dose reduction techniques including automated exposure controls and adjustment of mA and kV according to patient size were employed for this exam. COMPARISON : None NUMBER OF PRIOR CT or Nuclear Medicine studies: (12 months): None. FINDINGS: Intra-axial structures: No acute infarct, h…	0	0
1	CT BRAIN C-SPINE WO IV CONTRAST	CT BRAIN C-SPINE WO IV CONTRAST HISTORY: Head trauma, minor (Age >= 65y). Head and neck pain post trauma. TECHNIQUE: Multidetector row CT volumetric acquisition was performed through the head and of the c-spine from the posterior cranial fossa to the thoracic inlet without IV contrast. Targeted CT protocol using this patient's history and dose modulation techniques based on this patient's anatomy…	0	0
1	CT BRAIN C-SPINE WO IV CONTRAST	CT BRAIN C-SPINE WO IV CONTRAST HISTORY: fall with head strike.. Head and neck pain TECHNIQUE: Multidetector row CT volumetric acquisition was performed through the head and of the c-spine from the posterior cranial fossa to the thoracic inlet without IV contrast. Targeted CT protocol using this patient's history and dose modulation techniques based on this patient's anatomy was employed to minim…	0	0
1	CT BRAIN C-SPINE WO IV CONTRAST	CT BRAIN C-SPINE WO IV CONTRAST HISTORY: Head trauma, minor, normal mental status (Age 19-64y). Head and neck pain post trauma. TECHNIQUE: Multidetector row CT volumetric acquisition was performed through the head and of the c-spine from the posterior cranial fossa to the thoracic inlet without IV contrast. Targeted CT protocol using this patient's history and dose modulation techniques based on …	0	0
2	MRI BRAIN WO IV CONTRAST	HISTORY: Acute mental status change. Memory loss. TECHNIQUE: MR brain without IV contrast. COMPARISON: CT brain 02/09/2004. FINDINGS: Intra-axial structures: Gray and white matter differentiation is normal.. Scattered bilateral cerebral white matter FLAIR hyperintensities nonspecific but most commonly related to chronic microvascular changes. Similar small focus of encephalomalacia LEFT cerebella…	0	0
1	CT BRAIN C-SPINE WO IV CONTRAST	CT BRAIN C-SPINE WO IV CONTRAST HISTORY: trauma headache. Head and neck pain post trauma. TECHNIQUE: Multidetector row CT volumetric acquisition was performed through the head and of the c-spine from the posterior cranial fossa to the thoracic inlet without IV contrast. Targeted CT protocol using this patient's history and dose modulation techniques based on this patient's anatomy was employed to…	0	0
1	CT BRAIN WO IV CONTRAST	TECHNIQUE: Multiple, noncontrast, 5mm axial images were obtained from the skull base to the vertex. Dose modulation techniques based on this patient's anatomy were employed to minimize radiation exposure. FINDINGS: HISTORY: head injury per Epic note: In a parking garage when one of the letters of the parking garage fell and hit her in the head. Confused about events. Broke her two front teeth. CT…	0	0
1	CT BRAIN C-SPINE WO IV CONTRAST	CT BRAIN C-SPINE WO IV CONTRAST HISTORY: fall with head strike, plavix TECHNIQUE: Multidetector row CT volumetric acquisition was performed through the head and of the c-spine from the posterior cranial fossa to the thoracic inlet without IV contrast. Targeted CT protocol using this patient's history and dose modulation techniques based on this patient's anatomy was employed to minimize radiation…	0	0
1	CT BRAIN WO IV CONTRAST	TECHNIQUE: Multiple, noncontrast, 5mm axial images were obtained from the skull base to the vertex. Dose modulation techniques based on this patient's anatomy were employed to minimize radiation exposure. FINDINGS: HISTORY: head injury 4 days ago per Epic note: Dizziness, nausea and loss of balance status post head injury, standing up and hitting the side of her head on the TV. CT Head: COMPARISO…	0	0
1	CT BRAIN C-SPINE WO IV CONTRAST	CT BRAIN C-SPINE WO IV CONTRAST HISTORY: mvc HA and neck pain TECHNIQUE: Multidetector row CT volumetric acquisition was performed through the head and of the c-spine from the posterior cranial fossa to the thoracic inlet without IV contrast. Targeted CT protocol using this patient's history and dose modulation techniques based on this patient's anatomy was employed to minimize radiation exposure…	0	0
1	CT BRAIN FACE C-SPINE WO IV CONTRAST	CT BRAIN FACE C-SPINE WO IV CONTRAST HISTORY: Seizure, nasal injury, headache TECHNIQUE: Multidetector row CT volumetric acquisition was performed through the head, face and of the cervical spine from the posterior cranial fossa to the thoracic inlet without IV contrast. Targeted CT protocol using this patient's history and dose modulation techniques based on this patient's anatomy was employed t…	0	0
1	CT BRAIN WO IV CONTRAST	CT BRAIN WO IV CONTRAST HISTORY: Headache, new or worsening (Age >= 50y); c/f aneurysm TECHNIQUE: Multidetector row CT volumetric acquisition was performed through the head without intravenous contrast enhancement. Targeted CT protocols using this patient's history and dose modulation techniques based on this patient's anatomy were employed to minimize radiation exposure. Image post-processing wa…	0	0
1	CT BRAIN C-SPINE WO IV CONTRAST	CT BRAIN C-SPINE WO IV CONTRAST HISTORY: headache TECHNIQUE: Multidetector row CT volumetric acquisition was performed through the head and of the c-spine from the posterior cranial fossa to the thoracic inlet without IV contrast. Targeted CT protocol using this patient's history and dose modulation techniques based on this patient's anatomy was employed to minimize radiation exposure. Image post…	0	0
1	CT BRAIN WO IV CONTRAST	CT BRAIN WO IV CONTRAST HISTORY: Dizziness, non-specific; History of a glioma resection. TECHNIQUE: Multidetector row CT volumetric acquisition was performed through the head without intravenous contrast enhancement. Targeted CT protocols using this patient's history and dose modulation techniques based on this patient's anatomy were employed to minimize radiation exposure. Image post-processing …	0	0
1	CT BRAIN C-SPINE WO IV CONTRAST	CT BRAIN C-SPINE WO IV CONTRAST HISTORY: Fall with Headstrike TECHNIQUE: Multidetector row CT volumetric acquisition was performed through the head and of the c-spine from the posterior cranial fossa to the thoracic inlet without IV contrast. Targeted CT protocol using this patient's history and dose modulation techniques based on this patient's anatomy was employed to minimize radiation exposure…	0	0
1	CT BRAIN WO IV CONTRAST	CT BRAIN WO IV CONTRAST HISTORY: pt wth confusion TECHNIQUE: Multidetector row CT volumetric acquisition was performed through the head without intravenous contrast enhancement. Targeted CT protocols using this patient's history and dose modulation techniques based on this patient's anatomy were employed to minimize radiation exposure. Image post-processing was performed in the axial and coronal …	0	0
1	CT BRAIN C-SPINE WO IV CONTRAST	CT BRAIN C-SPINE WO IV CONTRAST HISTORY: fall, loc TECHNIQUE: Multidetector row CT volumetric acquisition was performed through the head and of the c-spine from the posterior cranial fossa to the thoracic inlet without IV contrast. Targeted CT protocol using this patient's history and dose modulation techniques based on this patient's anatomy was employed to minimize radiation exposure. Image pos…	0	0
1	CT BRAIN WO IV CONTRAST	CT BRAIN WO IV CONTRAST, CT NECK (SOFT TISSUES) W IV CONTRAST, CT FACE W IV CONTRAST HISTORY: PAIN AND SWELLING r SIDE OF HEAD - MELANOMA RELATED. R/O INFECTION/FLUID COLLECTION TECHNIQUE: Multidetector row CT volumetric acquisition was performed through the head without intravenous contrast enhancement. Targeted CT protocols using this patient's history and dose modulation techniques based on th…	0	0
1	CT BRAIN WO IV CONTRAST	CT BRAIN WO IV CONTRAST HISTORY: head trauma TECHNIQUE: Multidetector row CT volumetric acquisition was performed through the head without intravenous contrast enhancement. Targeted CT protocols using this patient's history and dose modulation techniques based on this patient's anatomy were employed to minimize radiation exposure. Image post-processing was performed in the axial and coronal plane…	0	0
1	CT BRAIN WO IV CONTRAST	CT BRAIN WO IV CONTRAST HISTORY: head trauma TECHNIQUE: Multidetector row CT volumetric acquisition was performed through the head without intravenous contrast enhancement. Targeted CT protocols using this patient's history and dose modulation techniques based on this patient's anatomy were employed to minimize radiation exposure. Image post-processing was performed in the axial and coronal plane…	0	0
1	CT PANSCAN W IV CONTRAST	CT PANSCAN W IV CONTRAST HISTORY: mvc, head strike, abd pain, L hip pain, TECHNIQUE: CT acquisition was performed through the head and cervical spine prior to the administration of IV contrast. Low-osmolar intravenous contrast material was then injected and imaging was performed through the chest, abdomen and pelvis. Image post-processing of the chest, abdomen, pelvis, cervical, thoracic and lumb…	0	0
1	CT BRAIN C-SPINE WO IV CONTRAST	CT BRAIN C-SPINE WO IV CONTRAST HISTORY: hx thrombocytopenia, mechanical fall with scalp lac, neuro intact TECHNIQUE: Multidetector row CT volumetric acquisition was performed through the head and of the c-spine from the posterior cranial fossa to the thoracic inlet without IV contrast. Targeted CT protocol using this patient's history and dose modulation techniques based on this patient's anatom…	0	0
1	CT BRAIN C-SPINE WO IV CONTRAST	CT BRAIN C-SPINE WO IV CONTRAST HISTORY: fall down steps yest. ETOH, biref LOC and C spine pain TECHNIQUE: Multidetector row CT volumetric acquisition was performed through the head and of the c-spine from the posterior cranial fossa to the thoracic inlet without IV contrast. Targeted CT protocol using this patient's history and dose modulation techniques based on this patient's anatomy was emplo…	0	0
1	CT BRAIN WO IV CONTRAST	CT BRAIN WO IV CONTRAST HISTORY: Mental status change, unknown cause TECHNIQUE: Multidetector row CT volumetric acquisition was performed through the head without intravenous contrast enhancement. Targeted CT protocols using this patient's history and dose modulation techniques based on this patient's anatomy were employed to minimize radiation exposure. Image post-processing was performed in the…	0	0
1	CT BRAIN C-SPINE WO IV CONTRAST	CT BRAIN C-SPINE WO IV CONTRAST HISTORY: Fall TECHNIQUE: Multidetector row CT volumetric acquisition was performed through the head and of the c-spine from the posterior cranial fossa to the thoracic inlet without IV contrast. Targeted CT protocol using this patient's history and dose modulation techniques based on this patient's anatomy was employed to minimize radiation exposure. Image post-pro…	0	0
1	CT BRAIN C-SPINE WO IV CONTRAST	CT BRAIN C-SPINE WO IV CONTRAST, CT CHEST ONLY W IV CONTRAST, CT FACE WO IV CONTRAST HISTORY: Pain after fall, c-spine tenderness TECHNIQUE: Multidetector row CT volumetric acquisition was performed through the head, face, cervical spine and chest without IV contrast. Targeted CT protocol using this patient's history and dose modulation techniques based on this patient's anatomy was employed to m…	0	0
1	CT BRAIN WO IV CONTRAST	CTA NECK W WO IV CONTRAST, CT BRAIN WO IV CONTRAST HISTORY: Soft tissue mass, neck, spontaneous hemorrhage TECHNIQUE: Multidetector row CTA volumetric imaging was performed through the neck after administration of low-osmolar intravenous contrast material via a power injector. Targeted CT protocol using this patient's history and dose modulation techniques based on this patient's anatomy was empl…	0	0
2	MRI BRAIN W WO IV CONTRAST	MRI BRAIN W WO IV CONTRAST HISTORY: Altered mental status, stroke suspected, seizure. TECHNIQUE: Standard MR images of the brain were acquired according to the seizure protocol. High resolution, coronal T2 and FLAIR imaging through the hippocampi, in addition to high resolution isotropic T1-weighted imaging of the whole brain were performed before and after intravenous administration of contrast.…	0	0
2	MRI BRAIN W WO IV CONTRAST	HISTORY: Evaluate brain mass seen on CT dated 7/1/2021. TECHNIQUE: Pre and postcontrast MRI brain protocol. FINDINGS: Punctate focus of restricted diffusion in the right frontal lobe appears sulcal, consistent with trace subarachnoid hemorrhage (5, 42). Background of extensive chronic microvascular ischemic disease. Sulcal FLAIR hyperintensity in the bilateral occipital lobes, left greater than r…	1	0
2	MRI BRAIN WO IV CONTRAST	MRI BRAIN WO IV CONTRAST HISTORY: 68-year-old presenting with right arm weakness; evaluate stroke. TECHNIQUE: Standard MRI of the brain without contrast was performed. COMPARISON: CTA head and neck from July 4, 2021. FINDINGS: Intra-axial structures: There is restricted diffusion in the left PCA territory distribution with involvement of the left occipital lobe, hippocampal tail and left thalamus…	0	0
2	MRI BRAIN WO IV CONTRAST	MRI BRAIN WO IV CONTRAST HISTORY: 85-year-old presenting with right-sided weakness and aphasia. TECHNIQUE: Standard MRI of the brain without contrast was performed. COMPARISON: CTA head and neck from July 5, 2021. FINDINGS: Intra-axial structures: There is restricted diffusion along the left central sulcus with involvement of the pre and postcentral gyri, as well as additional multifocal punctate…	0	0
2	MRI BRAIN WO IV CONTRAST	MRI BRAIN WO IV CONTRAST HISTORY: Left-sided numbness. TECHNIQUE: Standard MRI of the brain without contrast was performed. COMPARISON: Brain MRI dated 11/12/2013. FINDINGS: Intra-axial structures: Minimal periventricular with few scattered subcortical white matter FLAIR hyperintensities consistent with mild chronic microvascular ischemic change. There is encephalomalacia and marginal gliosis in …	0	0
1	CT BRAIN WO IV CONTRAST	CT BRAIN WO IV CONTRAST HISTORY: Stroke, follow up; f/u R BG IPH; f/u R BG IPH TECHNIQUE: Multidetector row CT volumetric acquisition was performed through the head without intravenous contrast enhancement. Targeted CT protocols using this patient's history and dose modulation techniques based on this patient's anatomy were employed to minimize radiation exposure. Image post-processing was perfor…	1	1
2	MRI BRAIN WO IV CONTRAST	MRI BRAIN WO IV CONTRAST HISTORY: Antral status change. Left ICA stenosis. TECHNIQUE: Standard MRI of the brain without contrast was performed. COMPARISON: Brain CT dated 7/6/2021. FINDINGS: Intra-axial structures: Moderate periventricular with scattered deep and subcortical white matter FLAIR hyperintensities consistent with chronic microvascular ischemic changes. There is no evidence of acute i…	0	0
2	MRI BRAIN WO IV CONTRAST	MRI BRAIN WO IV CONTRAST HISTORY: 97-year-old female admitted for acute onset right eye deviation and left-sided weakness. TECHNIQUE: Standard MRI of the brain without contrast was performed. COMPARISON: CTA ELVO July 4, 2021. FINDINGS: Intra-axial structures: There is confluent T2 and FLAIR areas of white matter high signal in a periventricular, deep and superficial distribution. The pons is inv…	0	0
2	MRI BRAIN WO IV CONTRAST	MRI BRAIN WO IV CONTRAST HISTORY: Facial droop, extremity weakness. TECHNIQUE: Standard MRI of the brain without contrast was performed. COMPARISON: Brain CT dated 7/5/2021. FINDINGS: Intra-axial structures: There is an approximately 1.5 cm region of diffusion restriction involving the posterior left caudate body with inferior extension to the posterior corona radiata and putamen. There are sever…	0	0
1	CT BRAIN WO IV CONTRAST	CT BRAIN WO IV CONTRAST HISTORY: Traumatic brain injury (TBI), neuro decline; tbi exam decline TECHNIQUE: Multidetector row CT volumetric acquisition was performed through the head without intravenous contrast enhancement. Targeted CT protocols using this patient's history and dose modulation techniques based on this patient's anatomy were employed to minimize radiation exposure. Image post-proce…	0	0
1	CT BRAIN C-SPINE WO IV CONTRAST	CT BRAIN C-SPINE WO IV CONTRAST HISTORY: headstrike, EtOH, MVC TECHNIQUE: Multidetector row CT volumetric acquisition was performed through the head and of the c-spine from the posterior cranial fossa to the thoracic inlet without IV contrast. Targeted CT protocol using this patient's history and dose modulation techniques based on this patient's anatomy was employed to minimize radiation exposur…	0	0
1	CT BRAIN C-SPINE WO IV CONTRAST	CT BRAIN C-SPINE WO IV CONTRAST HISTORY: AMS, intoxicated, MVC TECHNIQUE: Multidetector row CT volumetric acquisition was performed through the head and of the c-spine from the posterior cranial fossa to the thoracic inlet without IV contrast. Targeted CT protocol using this patient's history and dose modulation techniques based on this patient's anatomy was employed to minimize radiation exposur…	0	0
2	MRI BRAIN W WO IV CONTRAST	MRI BRAIN W WO IV CONTRAST HISTORY: Rapidly expanding right cervical and mediastinal mass. TECHNIQUE: Pre and post intravenous contrast enhanced MR images of the brain were acquired according to the standard protocol. COMPARISON: Outside CT brain July 3, 2021. FINDINGS: Intra-axial structures:There are extensive T2 and FLAIR foci of white matter high signal in a periventricular, deep and superfic…	0	0
2	MRI BRAIN WO IV CONTRAST	MRI BRAIN WO IV CONTRAST HISTORY: Posterior circulation stroke suspected TECHNIQUE: Standard MRI of the brain without contrast was performed. COMPARISON: There is no prior study available for comparison. FINDINGS: Intra-axial structures: Acute right pontine basilar perforator infarct without associated hemorrhage. Otherwise noted normal gray and white matter signal and morphology. There is no evi…	0	0
2	MRI BRAIN W WO IV CONTRAST	MRI BRAIN W WO IV CONTRAST HISTORY: 41-year-old female with history of bipolar disorder transferred for seizure. TECHNIQUE: Pre and post intravenous contrast enhanced MR images of the brain were acquired according to the standard protocol. COMPARISON: There is no prior study available for comparison. FINDINGS: Intra-axial structures: Multiple periventricular and subcortical T2 FLAIR hyperintensit…	0	0
1	CT BRAIN FACE C-SPINE WO IV CONTRAST	CT BRAIN FACE C-SPINE WO IV CONTRAST HISTORY: fall TECHNIQUE: Multidetector row CT volumetric acquisition was performed through the head, face and of the c-spine from the posterior cranial fossa to the thoracic inlet without IV contrast. Targeted CT protocol using this patient's history and dose modulation techniques based on this patient's anatomy was employed to minimize radiation exposure. Ima…	0	0
1	CT BRAIN C-SPINE WO IV CONTRAST	CT BRAIN C-SPINE WO IV CONTRAST HISTORY: MVC. Head trauma with neck pain and tenderness post MVC. TECHNIQUE: Multidetector row CT volumetric acquisition was performed through the head and of the c-spine from the posterior cranial fossa to the thoracic inlet without IV contrast. Targeted CT protocol using this patient's history and dose modulation techniques based on this patient's anatomy was emp…	0	0
1	CT BRAIN WO IV CONTRAST	CT BRAIN WO IV CONTRAST HISTORY: 77-year-old female with subdural hematoma presents for follow-up imaging. TECHNIQUE: Multidetector row CT volumetric acquisition was performed through the head without intravenous contrast enhancement. Targeted CT protocols using this patient's history and dose modulation techniques based on this patient's anatomy were employed to minimize radiation exposure. Imag…	0	0
1	CT BRAIN WO IV CONTRAST	CT BRAIN WO IV CONTRAST HISTORY: Head trauma, minor (Age >= 65y) TECHNIQUE: Multidetector row CT volumetric acquisition was performed through the head without intravenous contrast enhancement. Targeted CT protocols using this patient's history and dose modulation techniques based on this patient's anatomy were employed to minimize radiation exposure. Image post-processing was performed in the axi…	0	0
2	MRI BRAIN WO IV CONTRAST	MRI BRAIN WO IV CONTRAST HISTORY: Recurrent syncope. TECHNIQUE: Standard MRI of the brain without contrast was performed. COMPARISON: CT angiogram 7/6/2021 FINDINGS: Intra-axial structures: Small vessel ischemic changes. Previous lacunar infarct seen in the cerebellar hemispheres bilaterally. Blooming artifact right temporal parietal white matter, series 10 image 15 suggestive of chronic microhem…	0	0
1	CT BRAIN WO IV CONTRAST	CT BRAIN WO IV CONTRAST HISTORY: Mental status change, unknown cause TECHNIQUE: Multidetector row CT volumetric acquisition was performed through the head without intravenous contrast enhancement. Targeted CT protocols using this patient's history and dose modulation techniques based on this patient's anatomy were employed to minimize radiation exposure. Image post-processing was performed in the…	0	0
1	CT BRAIN WO IV CONTRAST	CT BRAIN WO IV CONTRAST HISTORY: closed head injury TECHNIQUE: Multidetector row CT volumetric acquisition was performed through the head without intravenous contrast enhancement. Targeted CT protocols using this patient's history and dose modulation techniques based on this patient's anatomy were employed to minimize radiation exposure. Image post-processing was performed in the axial and corona…	0	0
1	CT BRAIN WO IV CONTRAST	CT BRAIN WO IV CONTRAST HISTORY: Dizziness, non-specific TECHNIQUE: Multidetector row CT volumetric acquisition was performed through the head without intravenous contrast enhancement. Targeted CT protocols using this patient's history and dose modulation techniques based on this patient's anatomy were employed to minimize radiation exposure. Image post-processing was performed in the axial and c…	0	0
1	CT BRAIN C-SPINE WO IV CONTRAST	CT BRAIN C-SPINE WO IV CONTRAST HISTORY: Alcohol use with fall. TECHNIQUE: Multidetector row CT volumetric acquisition was performed through the head and of the c-spine from the posterior cranial fossa to the thoracic inlet without IV contrast. Targeted CT protocol using this patient's history and dose modulation techniques based on this patient's anatomy was employed to minimize radiation exposu…	0	0
2	MRI BRAIN WO IV CONTRAST	MRI BRAIN WO IV CONTRAST, MRA NECK W WO IV CONTRAST, MRA BRAIN WO IV CONTRAST HISTORY: 40-year-old female with left vertebral artery dissection presents for follow-up imaging. TECHNIQUE: MR images of the brain according to the standard protocol and 3-D time of flight MR angiogram of the Circle of Willis without contrast were performed. A 3-D noncontrast time of flight MR angiogram of the neck was…	0	0
1	CT BRAIN C-SPINE WO IV CONTRAST	CT BRAIN C-SPINE WO IV CONTRAST HISTORY: fall oob; gen weakness with no focal deficits TECHNIQUE: Multidetector row CT volumetric acquisition was performed through the head and of the c-spine from the posterior cranial fossa to the thoracic inlet without IV contrast. Targeted CT protocol using this patient's history and dose modulation techniques based on this patient's anatomy was employed to mi…	0	0
1	CT BRAIN FACE C-SPINE WO IV CONTRAST	CT BRAIN FACE C-SPINE WO IV CONTRAST HISTORY: fall on xarelto TECHNIQUE: Multidetector row CT volumetric acquisition was performed through the head, face and of the cervical spine from the posterior cranial fossa to the thoracic inlet without IV contrast. Targeted CT protocol using this patient's history and dose modulation techniques based on this patient's anatomy was employed to minimize radia…	0	0
1	CT BRAIN C-SPINE WO IV CONTRAST	CT BRAIN C-SPINE WO IV CONTRAST HISTORY: parasthesias, LUE weakness x3 weeks TECHNIQUE: Multidetector row CT volumetric acquisition was performed through the head and of the c-spine from the posterior cranial fossa to the thoracic inlet without IV contrast. Targeted CT protocol using this patient's history and dose modulation techniques based on this patient's anatomy was employed to minimize rad…	0	0
1	CT BRAIN WO IV CONTRAST	This is a preliminary report by the resident on call. It has not been reviewed by an attending. CT BRAIN WO IV CONTRAST HISTORY: persistent ha, hx hypertensive bleed in past TECHNIQUE: Multidetector row CT volumetric acquisition was performed through the head without intravenous contrast enhancement. Targeted CT protocols using this patient's history and dose modulation techniques based on this p…	0	0
1	CT BRAIN W IV CONTRAST	CT BRAIN W IV CONTRAST HISTORY: eval for mastoiditis, L TECHNIQUE: Multidetector row CT volumetric acquisition was performed through the head following administration of low-osmolar intravenous contrast material via power injector. Targeted CT protocols using this patient's history and dose modulation techniques based on this patient's anatomy were employed to minimize radiation exposure. Image p…	0	0
1	CT BRAIN C-SPINE WO IV CONTRAST	CT BRAIN C-SPINE WO IV CONTRAST HISTORY: fall TECHNIQUE: Multidetector row CT volumetric acquisition was performed through the head and of the c-spine from the posterior cranial fossa to the thoracic inlet without IV contrast. Targeted CT protocol using this patient's history and dose modulation techniques based on this patient's anatomy was employed to minimize radiation exposure. Image post-pro…	0	0
1	CT BRAIN C-SPINE WO IV CONTRAST	This is a preliminary report by the resident on call. It has not been reviewed by an attending. CT BRAIN C-SPINE WO IV CONTRAST HISTORY: fall TECHNIQUE: Multidetector row CT volumetric acquisition was performed through the head and of the c-spine from the posterior cranial fossa to the thoracic inlet without IV contrast. Targeted CT protocol using this patient's history and dose modulation techni…	0	0
1	CT BRAIN C-SPINE WO IV CONTRAST	CT BRAIN C-SPINE WO IV CONTRAST HISTORY: fall, A&Ox2 TECHNIQUE: Multidetector row CT volumetric acquisition was performed through the head and of the c-spine from the posterior cranial fossa to the thoracic inlet without IV contrast. Targeted CT protocol using this patient's history and dose modulation techniques based on this patient's anatomy was employed to minimize radiation exposure. Image p…	0	0
1	CT PANSCAN W IV CONTRAST	CT PANSCAN W IV CONTRAST HISTORY: MVA w patchy numbness LE and R arm TECHNIQUE: CT acquisition was performed through the head and cervical spine prior to the administration of IV contrast. Low-osmolar intravenous contrast material was then injected and imaging was performed through the chest, abdomen and pelvis. Image post-processing of the chest, abdomen, pelvis, cervical, thoracic and lumbar sp…	0	0
1	CT BRAIN WO IV CONTRAST	CT BRAIN WO IV CONTRAST HISTORY: Subdural hematoma TECHNIQUE: Multidetector row CT volumetric acquisition was performed through the head without intravenous contrast enhancement. Targeted CT protocols using this patient's history and dose modulation techniques based on this patient's anatomy were employed to minimize radiation exposure. Image post-processing was performed in the axial and coronal…	1	0
1	CT PANSCAN WITH CTA NECK W IV CONTRAST	CT PANSCAN WITH CTA NECK W IV CONTRAST HISTORY: Pain after MVC TECHNIQUE: CT acquisition was performed through the head prior to the administration of IV contrast. Low-osmolar intravenous contrast material was then injected and imaging was performed through the neck, chest, abdomen and pelvis. CTA image post-processing of the neck was performed using Maximum Intensity Projection (MIP) reconstruct…	0	0
1	CT BRAIN WO IV CONTRAST	CT BRAIN WO IV CONTRAST HISTORY: Stroke, follow up TECHNIQUE: Multidetector row CT volumetric acquisition was performed through the head without intravenous contrast enhancement. Targeted CT protocols using this patient's history and dose modulation techniques based on this patient's anatomy were employed to minimize radiation exposure. Image post-processing was performed in the axial and coronal…	1	1
1	CT BRAIN C-SPINE WO IV CONTRAST	CT BRAIN C-SPINE WO IV CONTRAST HISTORY: Head trauma, minor (Age >= 65y), pain. TECHNIQUE: Multidetector row CT volumetric acquisition was performed through the head and of the c-spine from the posterior cranial fossa to the thoracic inlet without IV contrast. Targeted CT protocol using this patient's history and dose modulation techniques based on this patient's anatomy was employed to minimize …	0	0
2	MRI BRAIN WO IV CONTRAST	MRI BRAIN WO IV CONTRAST HISTORY: 54-year-old female who underwent CTV for assessment for dural venous sinus thrombosis and was found to have a hypodensity in the left posterior parietal lobe. She now presents for follow-up imaging. TECHNIQUE: Standard MRI of the brain without contrast was performed. COMPARISON: CT venogram 7/5/2021 FINDINGS: Intra-axial structures: Multiple bilateral embolic inf…	0	0
2	MRI BRAIN W WO IV CONTRAST	MRI BRAIN W WO IV CONTRAST HISTORY: Increasing headaches. TECHNIQUE: Pre and post intravenous contrast enhanced MR images of the brain were acquired according to the standard protocol. COMPARISON: CT brain 7/4/2021 MRI brain 7/30/2013 FINDINGS: Intra-axial structures: FLAIR hyperintensity seen in the region of the anterior limb of the right internal capsule may reflect previous ischemia. There is…	0	0
2	MRI BRAIN WO IV CONTRAST	MRI BRAIN WO IV CONTRAST HISTORY: 88-year-old female with right caudate infarct. TECHNIQUE: Standard MRI of the brain without contrast was performed. COMPARISON:There is no prior study available for comparison.. FINDINGS: Limited assessment secondary to motion examination/patient intolerance. No hemorrhage. Acute infarct within the head of the right caudate nucleus. Associated T2 FLAIR hyperinten…	0	0
1	CT BRAIN C-SPINE WO IV CONTRAST	CT BRAIN C-SPINE WO IV CONTRAST HISTORY: neck pain, fall, intoxicated TECHNIQUE: Multidetector row CT volumetric acquisition was performed through the head and of the c-spine from the posterior cranial fossa to the thoracic inlet without IV contrast. Targeted CT protocol using this patient's history and dose modulation techniques based on this patient's anatomy was employed to minimize radiation …	0	0
1	CT BRAIN WO IV CONTRAST	CT BRAIN WO IV CONTRAST HISTORY: seizure TECHNIQUE: Multidetector row CT volumetric acquisition was performed through the head without intravenous contrast enhancement. Targeted CT protocols using this patient's history and dose modulation techniques based on this patient's anatomy were employed to minimize radiation exposure. Image post-processing was performed in the axial and coronal planes. C…	0	0
1	CT BRAIN C-SPINE WO IV CONTRAST	CT BRAIN C-SPINE WO IV CONTRAST HISTORY: pain, s/p fall TECHNIQUE: Multidetector row CT volumetric acquisition was performed through the head and of the c-spine from the posterior cranial fossa to the thoracic inlet without IV contrast. Targeted CT protocol using this patient's history and dose modulation techniques based on this patient's anatomy was employed to minimize radiation exposure. Imag…	0	0
1	CT BRAIN C-SPINE WO IV CONTRAST	CT BRAIN C-SPINE WO IV CONTRAST HISTORY: bicyclist struck, head strike, neck pain, mild headache TECHNIQUE: Multidetector row CT volumetric acquisition was performed through the head and of the c-spine from the posterior cranial fossa to the thoracic inlet without IV contrast. Targeted CT protocol using this patient's history and dose modulation techniques based on this patient's anatomy was empl…	0	0
1	CT BRAIN WO IV CONTRAST	CT BRAIN WO IV CONTRAST HISTORY: fall, head trauma; same TECHNIQUE: Multidetector row CT volumetric acquisition was performed through the head without IV contrast. Targeted CT protocol using this patient's history and dose modulation techniques based on this patient's anatomy was employed to minimize radiation exposure. COMPARISON: None. The patient has had 1 previous CT examination performed in …	0	0
1	CT BRAIN C-SPINE WO IV CONTRAST	CT BRAIN C-SPINE WO IV CONTRAST HISTORY: pt w/ pain, fatigue, dementia, on blood thinners ? fall TECHNIQUE: Multidetector row CT volumetric acquisition was performed through the head and of the c-spine from the posterior cranial fossa to the thoracic inlet without IV contrast. Targeted CT protocol using this patient's history and dose modulation techniques based on this patient's anatomy was empl…	0	0
1	CT BRAIN C-SPINE WO IV CONTRAST	CTA NECK W WO IV CONTRAST, CT BRAIN C-SPINE WO IV CONTRAST HISTORY: mvc, seatbelt sign TECHNIQUE: Multidetector row CTA volumetric imaging was performed through the neck after administration of low-osmolar intravenous contrast material via a power injector. Targeted CT protocol using this patient's history and dose modulation techniques based on this patient's anatomy was employed to minimize rad…	0	0
1	CT BRAIN WO IV CONTRAST	CT BRAIN WO IV CONTRAST HISTORY: Brain mass or lesion; confusion, night terrors, recent biopsy on 6/30 dx as GBM TECHNIQUE: Multidetector row CT volumetric acquisition was performed through the head without intravenous contrast enhancement. Targeted CT protocols using this patient's history and dose modulation techniques based on this patient's anatomy were employed to minimize radiation exposure…	1	1
1	CT BRAIN C-SPINE WO IV CONTRAST	CT BRAIN C-SPINE WO IV CONTRAST HISTORY: MVC, headache, midline c-spine TTP TECHNIQUE: Multidetector row CT volumetric acquisition was performed through the head and of the c-spine from the posterior cranial fossa to the thoracic inlet without IV contrast. Targeted CT protocol using this patient's history and dose modulation techniques based on this patient's anatomy was employed to minimize radi…	0	0
1	CT BRAIN C-SPINE WO IV CONTRAST	CT BRAIN C-SPINE WO IV CONTRAST HISTORY: headache, recent NSGY procedure TECHNIQUE: Multidetector row CT volumetric acquisition was performed through the head and of the c-spine from the posterior cranial fossa to the thoracic inlet without IV contrast. Targeted CT protocol using this patient's history and dose modulation techniques based on this patient's anatomy was employed to minimize radiati…	0	0
1	CT BRAIN WO IV CONTRAST	CT BRAIN WO IV CONTRAST HISTORY: Struck in forehead as well as back of the head while moving objects yesterday. No loss of consciousness no nausea or vomiting. Persistent significant pain. Neurologically nonfocal. TECHNIQUE: Multidetector row CT volumetric acquisition was performed through the head without intravenous contrast enhancement. Targeted CT protocols using this patient's history and do…	0	0
1	CT BRAIN WO IV CONTRAST	CT BRAIN WO IV CONTRAST HISTORY: HA, hallucinations TECHNIQUE: Multidetector row CT volumetric acquisition was performed through the head without intravenous contrast enhancement. Targeted CT protocols using this patient's history and dose modulation techniques based on this patient's anatomy were employed to minimize radiation exposure. Image post-processing was performed in the axial and corona…	0	0
1	CT PANSCAN W IV CONTRAST	CT PANSCAN W IV CONTRAST HISTORY: fall, prolonged down time t-spine TTP, confusion TECHNIQUE: CT acquisition was performed through the head and cervical spine prior to the administration of IV contrast. Low-osmolar intravenous contrast material was then injected and imaging was performed through the chest, abdomen and pelvis. Image post-processing of the chest, abdomen, pelvis, cervical, thoracic…	0	0
1	CT BRAIN ACUTE STROKE	CT BRAIN ACUTE STROKE HISTORY: stroke vs bleed. Per Epic note: Mental status change, hypertension and vomiting. Difficulty with ambulation over the past week. Tripped and fell last evening. TECHNIQUE: Multidetector row CT volumetric acquisition was performed through the head without IV contrast. Targeted CT protocol using this patient's history and dose modulation techniques based on this patient…	1	1
1	CT PANSCAN W IV CONTRAST	CT PANSCAN W IV CONTRAST HISTORY: multiple stab wounds TECHNIQUE: CT acquisition was performed through the head and cervical spine prior to the administration of IV contrast. Low-osmolar intravenous contrast material was then injected and imaging was performed through the chest, abdomen and pelvis. Image post-processing of the chest, abdomen, pelvis, cervical, thoracic and lumbar spine was perfor…	0	0
1	CT BRAIN C-SPINE WO IV CONTRAST	CT BRAIN C-SPINE WO IV CONTRAST HISTORY: fall on eliquis TECHNIQUE: Multidetector row CT volumetric acquisition was performed through the head and of the c-spine from the posterior cranial fossa to the thoracic inlet without IV contrast. Targeted CT protocol using this patient's history and dose modulation techniques based on this patient's anatomy was employed to minimize radiation exposure. Ima…	0	0
1	CT BRAIN FACE C-SPINE WO IV CONTRAST	CT BRAIN FACE C-SPINE WO IV CONTRAST HISTORY: fall, head injury, R orbital ttp. Head and neck and face pain post trauma. TECHNIQUE: Multidetector row CT volumetric acquisition was performed through the head, face and of the cervical spine from the posterior cranial fossa to the thoracic inlet without IV contrast. Targeted CT protocol using this patient's history and dose modulation techniques bas…	0	0
1	CT BRAIN C-SPINE WO IV CONTRAST	CT BRAIN C-SPINE WO IV CONTRAST HISTORY: fall on thinners TECHNIQUE: Multidetector row CT volumetric acquisition was performed through the head and of the c-spine from the posterior cranial fossa to the thoracic inlet without IV contrast. Targeted CT protocol using this patient's history and dose modulation techniques based on this patient's anatomy was employed to minimize radiation exposure. Im…	0	0
1	CT PANSCAN W IV CONTRAST	CT PANSCAN W IV CONTRAST HISTORY: head,neck,chest trauma. Patient fell from a step latter landing on a wooden floor. Loss of consciousness head hit the floor. More focal facial and upper back pain. Lacerations to face with bleeding. TECHNIQUE: CT acquisition was performed through the head and cervical spine prior to the administration of IV contrast. Low-osmolar intravenous contrast material was …	0	0
2	MRI BRAIN WO IV CONTRAST	MRI BRAIN WO IV CONTRAST HISTORY: 45-year-old female with transient ischemic attack. TECHNIQUE: Standard MRI of the brain without contrast was performed. COMPARISON: CTA head/neck 7/7/2021 FINDINGS: Intra-axial structures: Gray and white matter signal is normal. There is no evidence of acute infarct, hemorrhage, mass or mass effect. Ventricular system: Normal for age. Extra-axial spaces: Normal f…	0	0
1	CT BRAIN C-SPINE WO IV CONTRAST	CT BRAIN C-SPINE WO IV CONTRAST HISTORY: syncope, fall, HS TECHNIQUE: Multidetector row CT volumetric acquisition was performed through the head and of the c-spine from the posterior cranial fossa to the thoracic inlet without IV contrast. Targeted CT protocol using this patient's history and dose modulation techniques based on this patient's anatomy was employed to minimize radiation exposure. I…	0	0
1	CT PANSCAN W IV CONTRAST	CT PANSCAN W IV CONTRAST HISTORY: fall from height, diffuse pain TECHNIQUE: CT acquisition was performed through the head and cervical spine prior to the administration of IV contrast. Low-osmolar intravenous contrast material was then injected and imaging was performed through the chest, abdomen and pelvis. Image post-processing of the chest, abdomen, pelvis, cervical, thoracic and lumbar spine …	0	0
1	CT BRAIN C-SPINE WO IV CONTRAST	CT BRAIN C-SPINE WO IV CONTRAST HISTORY: Head and neck pain post trauma. TECHNIQUE: Multidetector row CT volumetric acquisition was performed through the head and of the c-spine from the posterior cranial fossa to the thoracic inlet without IV contrast. Targeted CT protocol using this patient's history and dose modulation techniques based on this patient's anatomy was employed to minimize radiati…	0	0
1	CT BRAIN WO IV CONTRAST	CT BRAIN WO IV CONTRAST HISTORY: altered mental status TECHNIQUE: Multidetector row CT volumetric acquisition was performed through the head without intravenous contrast enhancement. Targeted CT protocols using this patient's history and dose modulation techniques based on this patient's anatomy were employed to minimize radiation exposure. Image post-processing was performed in the axial and cor…	0	0
1	CT BRAIN C-SPINE WO IV CONTRAST	CT BRAIN C-SPINE WO IV CONTRAST HISTORY: fall with head strike on eliquis TECHNIQUE: Multidetector row CT volumetric acquisition was performed through the head and of the c-spine from the posterior cranial fossa to the thoracic inlet without IV contrast. Targeted CT protocol using this patient's history and dose modulation techniques based on this patient's anatomy was employed to minimize radiat…	0	0
1	CT BRAIN C-SPINE WO IV CONTRAST	CT BRAIN C-SPINE WO IV CONTRAST HISTORY: head injury. Per EPIC note:: Coarse pushed her onto the ground and she fell and hit her head. Persistent headache, photophobia. TECHNIQUE: Multidetector row CT volumetric acquisition was performed through the head and of the c-spine from the posterior cranial fossa to the thoracic inlet without IV contrast. Targeted CT protocol using this patient's history…	0	0
1	CT BRAIN C-SPINE WO IV CONTRAST	CT BRAIN C-SPINE WO IV CONTRAST HISTORY: reported assault with head strike, neck pain TECHNIQUE: Multidetector row CT volumetric acquisition was performed through the head and of the c-spine from the posterior cranial fossa to the thoracic inlet without IV contrast. Targeted CT protocol using this patient's history and dose modulation techniques based on this patient's anatomy was employed to min…	0	0
1	CT BRAIN C-SPINE WO IV CONTRAST	CT BRAIN C-SPINE WO IV CONTRAST HISTORY: fall, head strike TECHNIQUE: Multidetector row CT volumetric acquisition was performed through the head and of the c-spine from the posterior cranial fossa to the thoracic inlet without IV contrast. Targeted CT protocol using this patient's history and dose modulation techniques based on this patient's anatomy was employed to minimize radiation exposure. I…	0	0
1	CT BRAIN FACE C-SPINE WO IV CONTRAST	CT BRAIN FACE C-SPINE WO IV CONTRAST HISTORY: head injury on blood thinners TECHNIQUE: Multidetector row CT volumetric acquisition was performed through the head, face and of the cervical spine from the posterior cranial fossa to the thoracic inlet without IV contrast. Targeted CT protocol using this patient's history and dose modulation techniques based on this patient's anatomy was employed to …	0	0
1	CT BRAIN C-SPINE WO IV CONTRAST	CT BRAIN C-SPINE WO IV CONTRAST HISTORY: Unwitnessed fall, blood in mouth. Head and neck pain post trauma. TECHNIQUE: Multidetector row CT volumetric acquisition was performed through the head and of the c-spine from the posterior cranial fossa to the thoracic inlet without IV contrast. Targeted CT protocol using this patient's history and dose modulation techniques based on this patient's anatom…	0	0
1	CT BRAIN C-SPINE WO IV CONTRAST	CT BRAIN C-SPINE WO IV CONTRAST HISTORY: fall, headstrike, distracting injuries, midline c spine pain; s/p trauma TECHNIQUE: Multidetector row CT volumetric acquisition was performed through the head and of the c-spine from the posterior cranial fossa to the thoracic inlet without IV contrast. Targeted CT protocol using this patient's history and dose modulation techniques based on this patient's…	0	0
1	CT BRAIN WO IV CONTRAST	CT BRAIN WO IV CONTRAST HISTORY: altered mental status TECHNIQUE: Multidetector row CT volumetric acquisition was performed through the head without intravenous contrast enhancement. Targeted CT protocols using this patient's history and dose modulation techniques based on this patient's anatomy were employed to minimize radiation exposure. Image post-processing was performed in the axial and cor…	0	0
1	CT BRAIN FACE C-SPINE WO IV CONTRAST	CT BRAIN FACE C-SPINE WO IV CONTRAST HISTORY: fall with head strike. Head and neck and face pain post trauma. TECHNIQUE: Multidetector row CT volumetric acquisition was performed through the head, face and of the cervical spine from the posterior cranial fossa to the thoracic inlet without IV contrast. Targeted CT protocol using this patient's history and dose modulation techniques based on this …	0	0
1	CT BRAIN C-SPINE WO IV CONTRAST	CT BRAIN C-SPINE WO IV CONTRAST HISTORY: fall head injury. Head and neck pain post trauma. TECHNIQUE: Multidetector row CT volumetric acquisition was performed through the head and of the c-spine from the posterior cranial fossa to the thoracic inlet without IV contrast. Targeted CT protocol using this patient's history and dose modulation techniques based on this patient's anatomy was employed t…	0	0
1	CT BRAIN WO IV CONTRAST	CT BRAIN WO IV CONTRAST HISTORY: altered mental status TECHNIQUE: Multidetector row CT volumetric acquisition was performed through the head without intravenous contrast enhancement. Targeted CT protocols using this patient's history and dose modulation techniques based on this patient's anatomy were employed to minimize radiation exposure. Image post-processing was performed in the axial and cor…	0	0
1	CT BRAIN WO IV CONTRAST	CT BRAIN WO IV CONTRAST HISTORY: AMS TECHNIQUE: Multidetector row CT volumetric acquisition was performed through the head without intravenous contrast enhancement. Targeted CT protocols using this patient's history and dose modulation techniques based on this patient's anatomy were employed to minimize radiation exposure. Image post-processing was performed in the axial and coronal planes. COMPA…	0	0
1	CT BRAIN FACE C-SPINE WO IV CONTRAST	CT BRAIN FACE C-SPINE WO IV CONTRAST HISTORY: fall, HS, intoxicated, HA +N/V, no thinners TECHNIQUE: Multidetector row CT volumetric acquisition was performed through the head, face and of the cervical spine from the posterior cranial fossa to the thoracic inlet without IV contrast. Targeted CT protocol using this patient's history and dose modulation techniques based on this patient's anatomy wa…	0	0
1	CT BRAIN FACE WO IV CONTRAST	CT BRAIN FACE WO IV CONTRAST HISTORY: RIGHT facial paresthesias. Head and face pain post trauma. TECHNIQUE: Multidetector row CT volumetric acquisition was performed through the head and face without IV contrast. Targeted CT protocol using this patient's history and dose modulation techniques based on this patient's anatomy was employed to minimize radiation exposure. Image post-processing was pe…	0	0
1	CT BRAIN C-SPINE WO IV CONTRAST	CT BRAIN C-SPINE WO IV CONTRAST HISTORY: fall, injury; s/p trauma TECHNIQUE: Multidetector row CT volumetric acquisition was performed through the head and of the c-spine from the posterior cranial fossa to the thoracic inlet without IV contrast. Targeted CT protocol using this patient's history and dose modulation techniques based on this patient's anatomy was employed to minimize radiation expo…	0	0
1	CT BRAIN C-SPINE WO IV CONTRAST	CT BRAIN C-SPINE WO IV CONTRAST HISTORY: fall TECHNIQUE: Multidetector row CT volumetric acquisition was performed through the head and of the c-spine from the posterior cranial fossa to the thoracic inlet without IV contrast. Targeted CT protocol using this patient's history and dose modulation techniques based on this patient's anatomy was employed to minimize radiation exposure. Image post-pro…	0	0
1	CT BRAIN C-SPINE WO IV CONTRAST	CT BRAIN C-SPINE WO IV CONTRAST HISTORY: fall TECHNIQUE: Multidetector row CT volumetric acquisition was performed through the head and of the c-spine from the posterior cranial fossa to the thoracic inlet without IV contrast. Targeted CT protocol using this patient's history and dose modulation techniques based on this patient's anatomy was employed to minimize radiation exposure. Image post-pro…	0	0
1	CT BRAIN C-SPINE WO IV CONTRAST	CT BRAIN C-SPINE WO IV CONTRAST HISTORY: fall, head strike, generalized weakness TECHNIQUE: Multidetector row CT volumetric acquisition was performed through the head and of the c-spine from the posterior cranial fossa to the thoracic inlet without IV contrast. Targeted CT protocol using this patient's history and dose modulation techniques based on this patient's anatomy was employed to minimize…	0	0
1	CT PANSCAN W IV CONTRAST	CT PANSCAN W IV CONTRAST HISTORY: MCC, head strike, amnesia, chest and abdominal TTP TECHNIQUE: CT acquisition was performed through the head and cervical spine prior to the administration of IV contrast. Low-osmolar intravenous contrast material was then injected and imaging was performed through the chest, abdomen and pelvis. Image post-processing of the chest, abdomen, pelvis, cervical, thorac…	0	0
1	CT BRAIN C-SPINE WO IV CONTRAST	CT BRAIN C-SPINE WO IV CONTRAST HISTORY: fall, head strike TECHNIQUE: Multidetector row CT volumetric acquisition was performed through the head and of the c-spine from the posterior cranial fossa to the thoracic inlet without IV contrast. Targeted CT protocol using this patient's history and dose modulation techniques based on this patient's anatomy was employed to minimize radiation exposure. I…	0	0
1	CT BRAIN WO IV CONTRAST	CT BRAIN WO IV CONTRAST HISTORY: Head trauma, abnormal mental status (Age 19-64y) TECHNIQUE: Multidetector row CT volumetric acquisition was performed through the head without intravenous contrast enhancement. Targeted CT protocols using this patient's history and dose modulation techniques based on this patient's anatomy were employed to minimize radiation exposure. Image post-processing was per…	1	0
1	CT BRAIN C-SPINE WO IV CONTRAST	CT BRAIN C-SPINE WO IV CONTRAST HISTORY: fall from standing. Head and neck pain post trauma. TECHNIQUE: Multidetector row CT volumetric acquisition was performed through the head and of the c-spine from the posterior cranial fossa to the thoracic inlet without IV contrast. Targeted CT protocol using this patient's history and dose modulation techniques based on this patient's anatomy was employed…	0	0
2	MRI BRAIN STROKE RAPID	MRI BRAIN STROKE RAPID HISTORY: Status-post left iliofemoral endarterectomy with left external iliac and SFA stenting and left lower extremity mechanical thrombolysis and balloon angioplasty of the CFA, profunda, and SFA. TECHNIQUE: Pre and post intravenous contrast enhanced MR images of the brain were performed according to the standard protocol. Perfusion imaging performed with automated post-p…	0	0
1	CT BRAIN WO IV CONTRAST	CT BRAIN WO IV CONTRAST HISTORY: Headache TECHNIQUE: Multidetector row CT volumetric acquisition was performed through the head without intravenous contrast enhancement. Targeted CT protocols using this patient's history and dose modulation techniques based on this patient's anatomy were employed to minimize radiation exposure. Image post-processing was performed in the axial and coronal planes. …	0	0
1	CT BRAIN C-SPINE WO IV CONTRAST	CT BRAIN C-SPINE WO IV CONTRAST HISTORY: Fall on xanax, head strike, GCS 9 TECHNIQUE: Multidetector row CT volumetric acquisition was performed through the head and of the c-spine from the posterior cranial fossa to the thoracic inlet without IV contrast. Targeted CT protocol using this patient's history and dose modulation techniques based on this patient's anatomy was employed to minimize radia…	0	0
1	CT BRAIN C-SPINE WO IV CONTRAST	CT BRAIN C-SPINE WO IV CONTRAST HISTORY: fall on plavix TECHNIQUE: Multidetector row CT volumetric acquisition was performed through the head and of the c-spine from the posterior cranial fossa to the thoracic inlet without IV contrast. Targeted CT protocol using this patient's history and dose modulation techniques based on this patient's anatomy was employed to minimize radiation exposure. Imag…	0	0
1	CT BRAIN WO IV CONTRAST	CT BRAIN WO IV CONTRAST HISTORY: fall TECHNIQUE: Multidetector row CT volumetric acquisition was performed through the head without intravenous contrast enhancement. Targeted CT protocols using this patient's history and dose modulation techniques based on this patient's anatomy were employed to minimize radiation exposure. Image post-processing was performed in the axial and coronal planes. COMP…	0	0
1	CT BRAIN WO IV CONTRAST	CT BRAIN WO IV CONTRAST HISTORY: Stroke, follow up TECHNIQUE: Multidetector row CT volumetric acquisition was performed through the head without intravenous contrast enhancement. Targeted CT protocols using this patient's history and dose modulation techniques based on this patient's anatomy were employed to minimize radiation exposure. Image post-processing was performed in the axial and coronal…	1	0
1	CT BRAIN WO IV CONTRAST	CT BRAIN WO IV CONTRAST HISTORY: AMS TECHNIQUE: Multidetector row CT volumetric acquisition was performed through the head without intravenous contrast enhancement. Targeted CT protocols using this patient's history and dose modulation techniques based on this patient's anatomy were employed to minimize radiation exposure. Image post-processing was performed in the axial and coronal planes. COMPA…	0	0
1	CT PANSCAN WITH CTA NECK W IV CONTRAST	CT PANSCAN WITH CTA NECK W IV CONTRAST HISTORY: Pain after moped crash TECHNIQUE: CT acquisition was performed through the head prior to the administration of IV contrast. Low-osmolar intravenous contrast material was then injected and imaging was performed through the neck, chest, abdomen and pelvis. CTA image post-processing of the neck was performed using Maximum Intensity Projection (MIP) rec…	0	0
1	CT BRAIN C-SPINE WO IV CONTRAST	CT BRAIN C-SPINE WO IV CONTRAST HISTORY: MVC, intoxicated TECHNIQUE: Multidetector row CT volumetric acquisition was performed through the head and of the c-spine from the posterior cranial fossa to the thoracic inlet without IV contrast. Targeted CT protocol using this patient's history and dose modulation techniques based on this patient's anatomy was employed to minimize radiation exposure. Im…	0	0
1	CT BRAIN WO IV CONTRAST	CT BRAIN WO IV CONTRAST HISTORY: fall - hit head - hematoma to R forehead and R parietal. Possible LOC TECHNIQUE: Multidetector row CT volumetric acquisition was performed through the head without intravenous contrast enhancement. Targeted CT protocols using this patient's history and dose modulation techniques based on this patient's anatomy were employed to minimize radiation exposure. Image po…	0	0
1	CT BRAIN FACE WO IV CONTRAST	CT BRAIN FACE WO IV CONTRAST HISTORY: Headache, left facial pain TECHNIQUE: Multidetector row CT volumetric acquisition was performed through the head and face without IV contrast. Targeted CT protocol using this patient's history and dose modulation techniques based on this patient's anatomy was employed to minimize radiation exposure. Image post-processing was performed in the axial, sagittal a…	0	0
1	CT BRAIN C-SPINE WO IV CONTRAST	CT BRAIN C-SPINE WO IV CONTRAST HISTORY: mvc, neck pain, head strike TECHNIQUE: Multidetector row CT volumetric acquisition was performed through the head and of the c-spine from the posterior cranial fossa to the thoracic inlet without IV contrast. Targeted CT protocol using this patient's history and dose modulation techniques based on this patient's anatomy was employed to minimize radiation e…	0	0
1	CT BRAIN WO IV CONTRAST	CT BRAIN WO IV CONTRAST HISTORY: ams TECHNIQUE: Multidetector row CT volumetric acquisition was performed through the head without intravenous contrast enhancement. Targeted CT protocols using this patient's history and dose modulation techniques based on this patient's anatomy were employed to minimize radiation exposure. Image post-processing was performed in the axial and coronal planes. COMPA…	0	0
1	CT BRAIN WO IV CONTRAST	CT BRAIN WO IV CONTRAST HISTORY: seizure TECHNIQUE: Multidetector row CT volumetric acquisition was performed through the head without intravenous contrast enhancement. Targeted CT protocols using this patient's history and dose modulation techniques based on this patient's anatomy were employed to minimize radiation exposure. Image post-processing was performed in the axial and coronal planes. C…	0	0
1	CT BRAIN WO IV CONTRAST	CT BRAIN WO IV CONTRAST HISTORY: Mental status change, unknown cause TECHNIQUE: Multidetector row CT volumetric acquisition was performed through the head without intravenous contrast enhancement. Targeted CT protocols using this patient's history and dose modulation techniques based on this patient's anatomy were employed to minimize radiation exposure. Image post-processing was performed in the…	0	0
1	CT BRAIN C-SPINE WO IV CONTRAST	CT BRAIN C-SPINE WO IV CONTRAST HISTORY: mvc elderly driver, nl exam TECHNIQUE: Multidetector row CT volumetric acquisition was performed through the head and of the c-spine from the posterior cranial fossa to the thoracic inlet without IV contrast. Targeted CT protocol using this patient's history and dose modulation techniques based on this patient's anatomy was employed to minimize radiation e…	1	0
1	CT BRAIN C-SPINE WO IV CONTRAST	CT BRAIN C-SPINE WO IV CONTRAST HISTORY: HEADACHE FOLLOWING TRAUMA TECHNIQUE: Multidetector row CT volumetric acquisition was performed through the head and of the c-spine from the posterior cranial fossa to the thoracic inlet without IV contrast. Targeted CT protocol using this patient's history and dose modulation techniques based on this patient's anatomy was employed to minimize radiation exp…	0	0
1	CT BRAIN C-SPINE WO IV CONTRAST	CT BRAIN C-SPINE WO IV CONTRAST HISTORY: fall with head strike. Head and neck pain post trauma. TECHNIQUE: Multidetector row CT volumetric acquisition was performed through the head and of the c-spine from the posterior cranial fossa to the thoracic inlet without IV contrast. Targeted CT protocol using this patient's history and dose modulation techniques based on this patient's anatomy was emplo…	0	0
1	CT BRAIN C-SPINE WO IV CONTRAST	CT BRAIN C-SPINE WO IV CONTRAST HISTORY: fall on xarelto. Head and neck pain post trauma. TECHNIQUE: Multidetector row CT volumetric acquisition was performed through the head and of the c-spine from the posterior cranial fossa to the thoracic inlet without IV contrast. Targeted CT protocol using this patient's history and dose modulation techniques based on this patient's anatomy was employed to…	0	0
2	MRI BRAIN WO IV CONTRAST	MRI BRAIN WO IV CONTRAST HISTORY: 36-year-old with Chiari I malformation status post suboccipital decompression and C1 laminectomy and 7/6/2021. TECHNIQUE: Standard MRI of the brain without contrast was performed. COMPARISON: Outside MRI brain and spine from December 7, 2021. FINDINGS: Intra-axial structures: Postsurgical change from suboccipital decompression. Nonspecific left frontal FLAIR hype…	0	0
2	MRI BRAIN W WO IV CONTRAST	MRI BRAIN W WO IV CONTRAST HISTORY: Right renal and mediastinal mass. Poorly differentiated non-small cell lung cancer. TECHNIQUE: Pre and post intravenous contrast enhanced MR images of the brain were acquired according to the standard protocol. COMPARISON: There is no prior study available for comparison. FINDINGS: Intra-axial structures: Gray and white matter signal is normal. There is an enha…	0	0
1	CT BRAIN WO IV CONTRAST	CT BRAIN WO IV CONTRAST HISTORY: Hydrocephalus; post-cranioplasty TECHNIQUE: Multidetector row CT volumetric acquisition was performed through the head without intravenous contrast enhancement. Targeted CT protocols using this patient's history and dose modulation techniques based on this patient's anatomy were employed to minimize radiation exposure. Image post-processing was performed in the ax…	0	0
1	CT BRAIN WO IV CONTRAST	CT BRAIN WO IV CONTRAST HISTORY: Head trauma, abnormal mental status (Age 19-64y) TECHNIQUE: Multidetector row CT volumetric acquisition was performed through the head without intravenous contrast enhancement. Targeted CT protocols using this patient's history and dose modulation techniques based on this patient's anatomy were employed to minimize radiation exposure. Image post-processing was per…	0	0
1	CT PANSCAN FACE W IV CONTRAST	CT PANSCAN FACE W IV CONTRAST HISTORY: Pain from MVC TECHNIQUE: CT acquisition was performed through the head, face and cervical spine prior to the administration of IV contrast. Low-osmolar intravenous contrast material was then injected and imaging was performed through the chest, abdomen and pelvis. Image post-processing of the face, chest, abdomen, pelvis, cervical, thoracic and lumbar spine …	0	0
1	CT BRAIN WO IV CONTRAST	CT BRAIN WO IV CONTRAST HISTORY: Head trauma, minor (Age >= 65y); fall with headstrike TECHNIQUE: Multidetector row CT volumetric acquisition was performed through the head without intravenous contrast enhancement. Targeted CT protocols using this patient's history and dose modulation techniques based on this patient's anatomy were employed to minimize radiation exposure. Image post-processing wa…	0	0
1	CT BRAIN C-SPINE WO IV CONTRAST	CT BRAIN C-SPINE WO IV CONTRAST HISTORY: MVA, HA, LOC TECHNIQUE: Multidetector row CT volumetric acquisition was performed through the head and of the c-spine from the posterior cranial fossa to the thoracic inlet without IV contrast. Targeted CT protocol using this patient's history and dose modulation techniques based on this patient's anatomy was employed to minimize radiation exposure. Image …	0	0
1	CT BRAIN WO IV CONTRAST	CT BRAIN WO IV CONTRAST HISTORY: N/V TECHNIQUE: Multidetector row CT volumetric acquisition was performed through the head without intravenous contrast enhancement. Targeted CT protocols using this patient's history and dose modulation techniques based on this patient's anatomy were employed to minimize radiation exposure. Image post-processing was performed in the axial and coronal planes. COMPA…	0	0
1	CT BRAIN C-SPINE WO IV CONTRAST	CT BRAIN C-SPINE WO IV CONTRAST HISTORY: headache s/p MVC TECHNIQUE: Multidetector row CT volumetric acquisition was performed through the head and of the c-spine from the posterior cranial fossa to the thoracic inlet without IV contrast. Targeted CT protocol using this patient's history and dose modulation techniques based on this patient's anatomy was employed to minimize radiation exposure. Im…	0	0
1	CT BRAIN WO IV CONTRAST	CT BRAIN WO IV CONTRAST HISTORY: hypertensive headache TECHNIQUE: Multidetector row CT volumetric acquisition was performed through the head without intravenous contrast enhancement. Targeted CT protocols using this patient's history and dose modulation techniques based on this patient's anatomy were employed to minimize radiation exposure. Image post-processing was performed in the axial and cor…	0	0
1	CT BRAIN WO IV CONTRAST	CT BRAIN WO IV CONTRAST HISTORY: s/p cardiac arrest preceeded by sob TECHNIQUE: Multidetector row CT volumetric acquisition was performed through the head without intravenous contrast enhancement. Targeted CT protocols using this patient's history and dose modulation techniques based on this patient's anatomy were employed to minimize radiation exposure. Image post-processing was performed in the…	0	0
1	CT BRAIN C-SPINE WO IV CONTRAST	CT BRAIN C-SPINE WO IV CONTRAST HISTORY: fall, scalp lac, intoxicated TECHNIQUE: Multidetector row CT volumetric acquisition was performed through the head and of the c-spine from the posterior cranial fossa to the thoracic inlet without IV contrast. Targeted CT protocol using this patient's history and dose modulation techniques based on this patient's anatomy was employed to minimize radiation …	0	0
1	CT BRAIN WO IV CONTRAST	CT BRAIN WO IV CONTRAST HISTORY: Head trauma, minor (Age >= 65y) TECHNIQUE: Multidetector row CT volumetric acquisition was performed through the head without intravenous contrast enhancement. Targeted CT protocols using this patient's history and dose modulation techniques based on this patient's anatomy were employed to minimize radiation exposure. Image post-processing was performed in the axi…	0	0
2	MRI BRAIN W WO IV CONTRAST	MRI BRAIN W WO IV CONTRAST HISTORY: Brain metastases TECHNIQUE: Pre and post intravenous contrast enhanced MR images of the brain were acquired according to the standard protocol. COMPARISON: Outside CT 7/20/2021 FINDINGS: Intra-axial structures: Heterogeneously enhancing lesion within the right parietal lobe measuring 3.8 x 3.7 cm, with marked adjacent vasogenic edema and internal blood products…	1	1
1	CT BRAIN WO IV CONTRAST	CT BRAIN WO IV CONTRAST HISTORY: dizziness lightheadedness TECHNIQUE: Multidetector row CT volumetric acquisition was performed through the head without intravenous contrast enhancement. Targeted CT protocols using this patient's history and dose modulation techniques based on this patient's anatomy were employed to minimize radiation exposure. Image post-processing was performed in the axial and…	0	0
1	CT BRAIN WO IV CONTRAST	CT BRAIN WO IV CONTRAST HISTORY: Syncope, recurrent TECHNIQUE: Multidetector row CT volumetric acquisition was performed through the head without intravenous contrast enhancement. Targeted CT protocols using this patient's history and dose modulation techniques based on this patient's anatomy were employed to minimize radiation exposure. Image post-processing was performed in the axial and corona…	0	0
1	CT BRAIN C-SPINE WO IV CONTRAST	CT BRAIN C-SPINE WO IV CONTRAST HISTORY: Fall, trauma, pain. Head and neck pain post trauma. TECHNIQUE: Multidetector row CT volumetric acquisition was performed through the head and of the c-spine from the posterior cranial fossa to the thoracic inlet without IV contrast. Targeted CT protocol using this patient's history and dose modulation techniques based on this patient's anatomy was employed…	0	0
2	MRI BRAIN WO IV CONTRAST	MRI BRAIN WO IV CONTRAST HISTORY: Presented with seizure. TECHNIQUE: Standard MRI of the brain without contrast was performed. COMPARISON: CTA head and neck from July 7, 2021. FINDINGS: Evaluation is severely limited due to patient's confusion and inability to cooperate for the examination. Limited diffusion-weighted sequences demonstrate foci of restricted diffusion in the bilateral thalami and …	0	0
1	CT BRAIN WO IV CONTRAST	CT BRAIN WO IV CONTRAST HISTORY: pt reports left facial droop few days ago TECHNIQUE: Multidetector row CT volumetric acquisition was performed through the head without intravenous contrast enhancement. Targeted CT protocols using this patient's history and dose modulation techniques based on this patient's anatomy were employed to minimize radiation exposure. Image post-processing was performed …	0	0
1	CT BRAIN WO IV CONTRAST	CT BRAIN WO IV CONTRAST HISTORY: cardiac arrest, hypoxia TECHNIQUE: Multidetector row CT volumetric acquisition was performed through the head without intravenous contrast enhancement. Targeted CT protocols using this patient's history and dose modulation techniques based on this patient's anatomy were employed to minimize radiation exposure. Image post-processing was performed in the axial and c…	0	0
1	CT BRAIN WO IV CONTRAST	CT BRAIN WO IV CONTRAST HISTORY: seizure, head trauma TECHNIQUE: Multidetector row CT volumetric acquisition was performed through the head without intravenous contrast enhancement. Targeted CT protocols using this patient's history and dose modulation techniques based on this patient's anatomy were employed to minimize radiation exposure. Image post-processing was performed in the axial and coro…	0	0
1	CT BRAIN C-SPINE WO IV CONTRAST	CT BRAIN C-SPINE WO IV CONTRAST HISTORY: Head trauma, mod-severe TECHNIQUE: Multidetector row CT volumetric acquisition was performed through the head and of the c-spine from the posterior cranial fossa to the thoracic inlet without IV contrast. Targeted CT protocol using this patient's history and dose modulation techniques based on this patient's anatomy was employed to minimize radiation expos…	0	0
1	CT BRAIN WO IV CONTRAST	CT BRAIN WO IV CONTRAST HISTORY: AMS, no focal deficits, hx stroke TECHNIQUE: Multidetector row CT volumetric acquisition was performed through the head without intravenous contrast enhancement. Targeted CT protocols using this patient's history and dose modulation techniques based on this patient's anatomy were employed to minimize radiation exposure. Image post-processing was performed in the a…	0	0
1	CT BRAIN WO IV CONTRAST	CT BRAIN WO IV CONTRAST HISTORY: severe headache TECHNIQUE: Multidetector row CT volumetric acquisition was performed through the head without intravenous contrast enhancement. Targeted CT protocols using this patient's history and dose modulation techniques based on this patient's anatomy were employed to minimize radiation exposure. Image post-processing was performed in the axial and coronal p…	0	0
1	CT PANSCAN W IV CONTRAST	CT PANSCAN W IV CONTRAST HISTORY: trauma, pain - CTLS spine, left flank, left ribs, head TECHNIQUE: CT acquisition was performed through the head and cervical spine prior to the administration of IV contrast. Low-osmolar intravenous contrast material was then injected and imaging was performed through the chest, abdomen and pelvis. Image post-processing of the chest, abdomen, pelvis, cervical, th…	0	0
1	CT BRAIN WO IV CONTRAST	CT BRAIN WO IV CONTRAST HISTORY: Mental status change, unknown cause TECHNIQUE: Multidetector row CT volumetric acquisition was performed through the head without intravenous contrast enhancement. Targeted CT protocols using this patient's history and dose modulation techniques based on this patient's anatomy were employed to minimize radiation exposure. Image post-processing was performed in the…	0	0
1	CT BRAIN WO IV CONTRAST	CT BRAIN WO IV CONTRAST HISTORY: AMS TECHNIQUE: Multidetector row CT volumetric acquisition was performed through the head without intravenous contrast enhancement. Targeted CT protocols using this patient's history and dose modulation techniques based on this patient's anatomy were employed to minimize radiation exposure. Image post-processing was performed in the axial and coronal planes. COMPA…	1	0
1	CT BRAIN WO IV CONTRAST	CT BRAIN WO IV CONTRAST HISTORY: Mental status change, unknown cause; AMS, recent subdural hematoma with evacuation TECHNIQUE: Multidetector row CT volumetric acquisition was performed through the head without intravenous contrast enhancement. Targeted CT protocols using this patient's history and dose modulation techniques based on this patient's anatomy were employed to minimize radiation expos…	1	0
1	CT BRAIN WO IV CONTRAST	CT BRAIN WO IV CONTRAST HISTORY: Subdural hemorrhage; new LUE drift, s/p crani for R SDH, s/p drain removal TECHNIQUE: Multidetector row CT volumetric acquisition was performed through the head without intravenous contrast enhancement. Targeted CT protocols using this patient's history and dose modulation techniques based on this patient's anatomy were employed to minimize radiation exposure. Ima…	1	0
1	CT BRAIN WO IV CONTRAST	CT BRAIN WO IV CONTRAST HISTORY: Subdural hemorrhage; sdh evac TECHNIQUE: Multidetector row CT volumetric acquisition was performed through the head without intravenous contrast enhancement. Targeted CT protocols using this patient's history and dose modulation techniques based on this patient's anatomy were employed to minimize radiation exposure. Image post-processing was performed in the axial…	1	0
1	CT BRAIN C-SPINE WO IV CONTRAST	CT BRAIN C-SPINE WO IV CONTRAST HISTORY: fall, on heparin, hx of subdural TECHNIQUE: Multidetector row CT volumetric acquisition was performed through the head and of the c-spine from the posterior cranial fossa to the thoracic inlet without IV contrast. Targeted CT protocol using this patient's history and dose modulation techniques based on this patient's anatomy was employed to minimize radiat…	1	0
1	CTA BRAIN AND NECK W WO IV CONTRAST	CTA BRAIN AND NECK W WO IV CONTRAST, CT PANSCAN W IV CONTRAST HISTORY: Neuro deficit, acute, stroke suspected TECHNIQUE: Multidetector row CT volumetric imaging was performed through the brain without contrast followed by CTA of the brain and neck after administration of low-osmolar intravenous contrast material via a power injector. Targeted CT protocol using this patient's history and dose modu…	1	0
1	CT PANSCAN W IV CONTRAST	CTA BRAIN AND NECK W WO IV CONTRAST, CT PANSCAN W IV CONTRAST HISTORY: Neuro deficit, acute, stroke suspected TECHNIQUE: Multidetector row CT volumetric imaging was performed through the brain without contrast followed by CTA of the brain and neck after administration of low-osmolar intravenous contrast material via a power injector. Targeted CT protocol using this patient's history and dose modu…	1	0
1	CT BRAIN WO IV CONTRAST	CT BRAIN WO IV CONTRAST HISTORY: Vomiting with recent head trauma TECHNIQUE: Multidetector row CT volumetric acquisition was performed through the head without intravenous contrast enhancement. Targeted CT protocols using this patient's history and dose modulation techniques based on this patient's anatomy were employed to minimize radiation exposure. Image post-processing was performed in the ax…	0	0
1	CT BRAIN WO IV CONTRAST	CT BRAIN WO IV CONTRAST HISTORY: SAH 6 hr rHCT TECHNIQUE: Multidetector row CT volumetric acquisition was performed through the head without intravenous contrast enhancement. Targeted CT protocols using this patient's history and dose modulation techniques based on this patient's anatomy were employed to minimize radiation exposure. Image post-processing was performed in the axial and coronal pla…	0	0
2	MRI BRAIN WO IV CONTRAST	MRI BRAIN WO IV CONTRAST HISTORY: 78 y.o. male with PMH DM, CAD s/p MI 2009 s/p DES to LAD on ASA, HTN, HLD, and carotid stenosis who is admitted on 6/8/2021 for transient RUE weakness/numbness likely 2/2 TIA. Sudden onset RUE weakness and numbness when he was lifting up a large heavy object and suddenly lost strength in his R arm and dropped the object. Denied not note any speaking difficulties.…	0	0
1	CTA BRAIN AND NECK W WO IV CONTRAST	CTA BRAIN AND NECK W WO IV CONTRAST, CT CERVICAL SPINE WO IV CONTRAST HISTORY: complete loss of sensation and motor function in right arm TECHNIQUE: Multidetector row CT volumetric imaging was performed through the brain without contrast followed by CTA of the brain and neck after administration of low-osmolar intravenous contrast material via a power injector. Targeted CT protocol using this pat…	0	0
1	CT CERVICAL SPINE WO IV CONTRAST	CTA BRAIN AND NECK W WO IV CONTRAST, CT CERVICAL SPINE WO IV CONTRAST HISTORY: complete loss of sensation and motor function in right arm TECHNIQUE: Multidetector row CT volumetric imaging was performed through the brain without contrast followed by CTA of the brain and neck after administration of low-osmolar intravenous contrast material via a power injector. Targeted CT protocol using this pat…	0	0
1	CT BRAIN WO IV CONTRAST	CT BRAIN WO IV CONTRAST HISTORY: Subdural hemorrhage; left arm weakness/ pronator drift- new TECHNIQUE: Multidetector row CT volumetric acquisition was performed through the head without intravenous contrast enhancement. Targeted CT protocols using this patient's history and dose modulation techniques based on this patient's anatomy were employed to minimize radiation exposure. Image post-process…	1	0
1	CT BRAIN WO IV CONTRAST	CT BRAIN WO IV CONTRAST HISTORY: post SEPS placement TECHNIQUE: Multidetector row CT volumetric acquisition was performed through the head without intravenous contrast enhancement. Targeted CT protocols using this patient's history and dose modulation techniques based on this patient's anatomy were employed to minimize radiation exposure. Image post-processing was performed in the axial and coron…	1	0
2	MRI BRAIN W WO IV CONTRAST	MRI BRAIN W WO IV CONTRAST HISTORY: Question CNS hypotension. TECHNIQUE: Pre and post intravenous contrast enhanced MR images of the brain were acquired according to the standard protocol. COMPARISON: CT on June 9, 2021, MRI on April 28, 2021. FINDINGS: Intra-axial structures: Unchanged hemosiderin deposition in the left thalamus and pons. Chronic bilateral basal ganglia, cerebellar, periventricu…	1	0
1	CT BRAIN WO IV CONTRAST	HISTORY: History of craniopharyngioma status post resection and recent SDH. Now with mental status change and headache. TECHNIQUE: Multiple contiguous 5mm images were obtained without IV contrast. Radiation dose reduction techniques including automated exposure controls and adjustment of mA and kV according to patient size were employed for this exam. COMPARISON : CT brain 05/25/2021 and 05/24/20…	1	0
1	CT BRAIN WO IV CONTRAST	CT BRAIN WO IV CONTRAST HISTORY: Craniotomy, post-op TECHNIQUE: Multidetector row CT volumetric acquisition was performed through the head without intravenous contrast enhancement. Targeted CT protocols using this patient's history and dose modulation techniques based on this patient's anatomy were employed to minimize radiation exposure. Image post-processing was performed in the axial and coron…	1	0
1	CT BRAIN WO IV CONTRAST	CT BRAIN WO IV CONTRAST HISTORY: SDH follow up TECHNIQUE: Multidetector row CT volumetric acquisition was performed through the head without intravenous contrast enhancement. Targeted CT protocols using this patient's history and dose modulation techniques based on this patient's anatomy were employed to minimize radiation exposure. Image post-processing was performed in the axial and coronal pla…	1	0
1	CTA BRAIN W WO IV CONTRAST	CTA BRAIN W WO IV CONTRAST HISTORY: Repeat evaluation of known intracranial hemorrhage. TECHNIQUE: Multidetector row CTA volumetric imaging of the brain was performed initially without, and subsequently following administration of low-osmolar intravenous contrast material via a power injector. Targeted CT protocol using this patient's history and dose modulation techniques based on this patient's…	1	0
2	MRI BRAIN WO IV CONTRAST	MRI BRAIN WO IV CONTRAST HISTORY: Stroke follow-up, right-sided weakness with headache TECHNIQUE: Standard MRI of the brain without contrast was performed. COMPARISON: CTA head and neck from 6/28/2021 FINDINGS: Intra-axial structures: Gray and white matter signal is normal. There is no evidence of acute infarct, hemorrhage, mass or mass effect. Ventricular system: Normal for age. Extra-axial spac…	0	0
1	CTA ELVO HEAD AND NECK	CTA ELVO HEAD AND NECK HISTORY: R weakness TECHNIQUE: Multidetector row CT volumetric imaging was performed through the brain without contrast followed by CTA volumetric imaging of the brain and neck after administration of low-osmolar intravenous contrast material via a power injector. Targeted CT protocol using this patient's history and dose modulation techniques based on this patient's anatom…	0	0
1	CT BRAIN WO IV CONTRAST	CT BRAIN WO IV CONTRAST HISTORY: Subdural hemorrhage; S/p right sided burr hole and drain placement for evacuation of subdural hematoma TECHNIQUE: Multidetector row CT volumetric acquisition was performed through the head without intravenous contrast enhancement. Targeted CT protocols using this patient's history and dose modulation techniques based on this patient's anatomy were employed to mini…	1	0
1	CTA BRAIN AND NECK W WO IV CONTRAST	CTA BRAIN AND NECK W WO IV CONTRAST HISTORY: mma embo TECHNIQUE: Multidetector row CT volumetric imaging was performed through the brain without contrast followed by CTA of the brain and neck after administration of low-osmolar intravenous contrast material via a power injector. Targeted CT protocol using this patient's history and dose modulation techniques based on this patient's anatomy was em…	1	0
1	CT BRAIN WO IV CONTRAST	CT BRAIN WO IV CONTRAST HISTORY: 6 hour repeat TECHNIQUE: Multidetector row CT volumetric acquisition was performed through the head without intravenous contrast enhancement. Targeted CT protocols using this patient's history and dose modulation techniques based on this patient's anatomy were employed to minimize radiation exposure. Image post-processing was performed in the axial and coronal pla…	1	0
1	CT BRAIN WO IV CONTRAST	CT BRAIN WO IV CONTRAST HISTORY: Shunted ventriculomegaly. TECHNIQUE: Multidetector row CT volumetric acquisition was performed through the head without intravenous contrast enhancement. Targeted CT protocols using this patient's history and dose modulation techniques based on this patient's anatomy were employed to minimize radiation exposure. Image post-processing was performed in the axial and…	0	0
1	CT BRAIN WO IV CONTRAST	CT BRAIN WO IV CONTRAST HISTORY: Subdural hemorrhage; aphasia TECHNIQUE: Multidetector row CT volumetric acquisition was performed through the head without intravenous contrast enhancement. Targeted CT protocols using this patient's history and dose modulation techniques based on this patient's anatomy were employed to minimize radiation exposure. Image post-processing was performed in the axial …	1	0
1	CT BRAIN WO IV CONTRAST	CT BRAIN WO IV CONTRAST HISTORY: Subdural hematoma; s/p left crani aSDH on 6/27, JP drain, change in exam, AMS TECHNIQUE: Multidetector row CT volumetric acquisition was performed through the head without intravenous contrast enhancement. Targeted CT protocols using this patient's history and dose modulation techniques based on this patient's anatomy were employed to minimize radiation exposure. …	1	0
2	MRI BRAIN W WO IV CONTRAST	MRI BRAIN W WO IV CONTRAST HISTORY: Left-sided subdural hematoma status post evacuation June 27, 2021 TECHNIQUE: Pre and post intravenous contrast enhanced MR images of the brain were acquired according to the standard protocol. COMPARISON: CT brain June 27, 2021. CTA brain June 27, 2021. FINDINGS: Intra-axial structures: Minimal T2 and FLAIR foci of white matter high signal in the periventricula…	1	0
1	CT BRAIN WO IV CONTRAST	CT BRAIN WO IV CONTRAST HISTORY: Subdural hemorrhage; crani for subdural; spont sdh; Post op sdh evac TECHNIQUE: Multidetector row CT volumetric acquisition was performed through the head without intravenous contrast enhancement. Targeted CT protocols using this patient's history and dose modulation techniques based on this patient's anatomy were employed to minimize radiation exposure. Image pos…	1	0
1	CTA BRAIN W WO IV CONTRAST	CTA BRAIN W WO IV CONTRAST HISTORY: large SDH TECHNIQUE: Multidetector row CTA volumetric imaging of the brain was performed initially without, and subsequently following administration of low-osmolar intravenous contrast material via a power injector. Targeted CT protocol using this patient's history and dose modulation techniques based on this patient's anatomy was employed to minimize radiatio…	1	0
1	CT BRAIN WO IV CONTRAST	CT BRAIN WO IV CONTRAST HISTORY: Recent shunt placement. Fever. TECHNIQUE: Multidetector row CT volumetric acquisition was performed through the head without intravenous contrast enhancement. Targeted CT protocols using this patient's history and dose modulation techniques based on this patient's anatomy were employed to minimize radiation exposure. Image post-processing was performed in the axia…	0	0
1	CT BRAIN WO IV CONTRAST	CT BRAIN WO IV CONTRAST HISTORY: Hydrocephalus; shunt; Shunt placement TECHNIQUE: Multidetector row CT volumetric acquisition was performed through the head without intravenous contrast enhancement. Targeted CT protocols using this patient's history and dose modulation techniques based on this patient's anatomy were employed to minimize radiation exposure. Image post-processing was performed in t…	0	0
2	MRI BRAIN W WO IV CONTRAST	FINDINGS: HISTORY: abnomal head CT ?mass effect dizziness. TECHNIQUE: Routine MR images were obtained through the brain using the standard departmental protocol with and without IV contrast. Contrast: Gadolinium based contrast IV was administered without complication. MR brain with and without contrast: COMPARISONS: MRI brain 9/22/2020, head CT 6/4/2021 This study is limited due to patient motion…	1	0
1	CT BRAIN WO IV CONTRAST	TECHNIQUE: Multiple, noncontrast, 5mm axial images were obtained from the skull base to the vertex. Dose modulation techniques based on this patient's anatomy were employed to minimize radiation exposure. FINDINGS: HISTORY: dizziness and imbalance Per EPIC note: 2 weeks of dizziness on Eliquis and Plavix. CT Head: COMPARISONS: Head CT 9/22/2020 Number of CTs/nuc med studies in the past 12 months:…	1	0
1	CT BRAIN WO IV CONTRAST	CT BRAIN WO IV CONTRAST HISTORY: Hydrocephalus; post op shunt; Shunt placement TECHNIQUE: Multidetector row CT volumetric acquisition was performed through the head without intravenous contrast enhancement. Targeted CT protocols using this patient's history and dose modulation techniques based on this patient's anatomy were employed to minimize radiation exposure. Image post-processing was perfor…	0	0
1	CT BRAIN WO IV CONTRAST	CT BRAIN WO IV CONTRAST HISTORY: Headache. TECHNIQUE: Multidetector row CT volumetric acquisition was performed through the head without intravenous contrast enhancement. Targeted CT protocols using this patient's history and dose modulation techniques based on this patient's anatomy were employed to minimize radiation exposure. Image post-processing was performed in the axial and coronal planes.…	0	0
1	CT VENOGRAM BRAIN	CT VENOGRAM BRAIN HISTORY: 65-year-old man with a left transverse sigmoid sinus thrombosis extending into the proximal left internal jugular vein. TECHNIQUE: Multidetector row CTV volumetric imaging of the brain was performed initially without and subsequently following administration of low-osmolar intravenous contrast material via a power injector. Targeted CT protocol using this patient's hist…	1	1
1	CT BRAIN WO IV CONTRAST	CT BRAIN WO IV CONTRAST HISTORY: ICH follow up TECHNIQUE: Multidetector row CT volumetric acquisition was performed through the head without intravenous contrast enhancement. Targeted CT protocols using this patient's history and dose modulation techniques based on this patient's anatomy were employed to minimize radiation exposure. Image post-processing was performed in the axial and coronal pla…	1	0
1	CT VENOGRAM BRAIN	CT VENOGRAM BRAIN HISTORY: Thrombosis of Left sigmoid sinus. Foramen magnum meningioma status post resection June 24, 2021 TECHNIQUE: Multidetector row CTV volumetric imaging of the brain was performed initially without and subsequently following administration of low-osmolar intravenous contrast material via a power injector. Targeted CT protocol using this patient's history and dose modulation …	1	1
1	CT BRAIN WO IV CONTRAST	CT BRAIN WO IV CONTRAST HISTORY: Cerebral hemorrhage suspected; new cerebellar ich, follow up TECHNIQUE: Multidetector row CT volumetric acquisition was performed through the head without intravenous contrast enhancement. Targeted CT protocols using this patient's history and dose modulation techniques based on this patient's anatomy were employed to minimize radiation exposure. Image post-proces…	1	0
2	MRI BRAIN W WO IV CONTRAST	MRI BRAIN W WO IV CONTRAST HISTORY: 65-year-old man with history of large craniocervical junction meningioma with compression of the lower brainstem and spinal cord status post suboccipital craniotomy and microsurgical resection of tumor. TECHNIQUE: Pre and post intravenous contrast enhanced MR images of the brain were acquired according to the standard protocol. COMPARISON: MRI of the brain date…	1	1
1	CT BRAIN WO IV CONTRAST	CT BRAIN WO IV CONTRAST HISTORY: History of bilateral subdural hematomas; presents with fatigue but no new neurological symptoms; please assess for interval change TECHNIQUE: Multidetector row CT volumetric acquisition was performed through the head without intravenous contrast enhancement. Targeted CT protocols using this patient's history and dose modulation techniques based on this patient's a…	0	0
2	MRI BRAIN WO IV CONTRAST	MRI BRAIN WO IV CONTRAST HISTORY: 65-year-old man with new onset seizures. TECHNIQUE: Standard MRI of the brain without contrast was performed. COMPARISON: CT of the brain dated 6/19/2021. CT of the brain dated 4/29/2019. FINDINGS: Intra-axial structures: Gray and white matter signal is normal. There is no evidence of acute infarct, hemorrhage, mass or mass effect. Mild vermian atrophy. Ventricul…	0	0
1	CT BRAIN WO IV CONTRAST	CT BRAIN WO IV CONTRAST HISTORY: Subdural hemorrhage; lethargic after TBI; also need interval repeat imaging TECHNIQUE: Multidetector row CT volumetric acquisition was performed through the head without intravenous contrast enhancement. Targeted CT protocols using this patient's history and dose modulation techniques based on this patient's anatomy were employed to minimize radiation exposure. Im…	0	0
1	CT BRAIN WO IV CONTRAST	CT BRAIN WO IV CONTRAST HISTORY: rHCT at 6 hours TECHNIQUE: Multidetector row CT volumetric acquisition was performed through the head without intravenous contrast enhancement. Targeted CT protocols using this patient's history and dose modulation techniques based on this patient's anatomy were employed to minimize radiation exposure. Image post-processing was performed in the axial and coronal p…	0	0
1	CT PANSCAN FACE AND CTA NECK W IV CONTRAST	CT PANSCAN FACE AND CTA NECK W IV CONTRAST HISTORY: Fall; Facial Trauma; Seizure TECHNIQUE: CT acquisition was performed through the head and face prior to the administration of IV contrast. Low-osmolar intravenous contrast material was then injected and imaging was performed through the neck, chest, abdomen and pelvis. CTA image post-processing of the neck was performed using Maximum Intensity P…	0	0
1	CT BRAIN WO IV CONTRAST	CT BRAIN WO IV CONTRAST HISTORY: Brain mass or lesion; post op biopsy TECHNIQUE: Multidetector row CT volumetric acquisition was performed through the head without intravenous contrast enhancement. Targeted CT protocols using this patient's history and dose modulation techniques based on this patient's anatomy were employed to minimize radiation exposure. Image post-processing was performed in th…	1	1
1	CTA BRAIN W WO IV CONTRAST	CTA BRAIN W WO IV CONTRAST, CTA NECK W WO IV CONTRAST HISTORY: Pt with worsening HA, mental status change, and L-sided weakness with recent abnormal CT non-con at landmark and hx of cerebral aneurysm s/p intervention in 1997 TECHNIQUE: Multidetector row CT volumetric imaging of the brain was performed initially without and subsequently CTA of the brain and neck was performed after administration …	1	1
1	CTA NECK W WO IV CONTRAST	CTA BRAIN W WO IV CONTRAST, CTA NECK W WO IV CONTRAST HISTORY: Pt with worsening HA, mental status change, and L-sided weakness with recent abnormal CT non-con at landmark and hx of cerebral aneurysm s/p intervention in 1997 TECHNIQUE: Multidetector row CT volumetric imaging of the brain was performed initially without and subsequently CTA of the brain and neck was performed after administration …	1	1
2	MRI BRAIN W WO IV CONTRAST	MRI BRAIN W WO IV CONTRAST HISTORY: History of carcinoid tumor of the left lung status post resection as well as melanoma. Incidentally found to have right frontal brain lesion favored to represent a meningioma status post bicoronal craniotomy and resection June 24, 2021. TECHNIQUE: Pre and post intravenous contrast enhanced MR images of the brain were acquired according to the standard protocol.…	1	0
1	CT BRAIN WO IV CONTRAST	CT BRAIN WO IV CONTRAST HISTORY: Sleepiness on exam TECHNIQUE: Multidetector row CT volumetric acquisition was performed through the head without intravenous contrast enhancement. Targeted CT protocols using this patient's history and dose modulation techniques based on this patient's anatomy were employed to minimize radiation exposure. Image post-processing was performed in the axial and corona…	1	0
2	MRI BRAIN W WO IV CONTRAST	MRI BRAIN W WO IV CONTRAST HISTORY: 67-year-old female with a history of carcinoid tumor status post resection and melanoma presents with mechanical falls and incidentally found to have a right frontal brain lesion. The patient presents for further characterization. TECHNIQUE: Pre and post intravenous contrast enhanced MR images of the brain were acquired according to the standard protocol. COMPA…	1	0
1	CT BRAIN C-SPINE WO IV CONTRAST	CT BRAIN C-SPINE WO IV CONTRAST HISTORY: trip and fall, + LOC, nausea TECHNIQUE: Multidetector row CT volumetric acquisition was performed through the head and of the c-spine from the posterior cranial fossa to the thoracic inlet without IV contrast. Targeted CT protocol using this patient's history and dose modulation techniques based on this patient's anatomy was employed to minimize radiation …	1	0
1	CT BRAIN WO IV CONTRAST	CT BRAIN WO IV CONTRAST HISTORY: Headache with new features TECHNIQUE: Multidetector row CT volumetric acquisition was performed through the head without intravenous contrast enhancement. Targeted CT protocols using this patient's history and dose modulation techniques based on this patient's anatomy were employed to minimize radiation exposure. Image post-processing was performed in the axial an…	1	0
2	MRI BRAIN W WO IV CONTRAST	MRI BRAIN W WO IV CONTRAST, MRA BRAIN W WO IV CONTRAST HISTORY: History of sudden onset headache with spontaneous subarachnoid and subdural hemorrhage who presents for further evaluation. TECHNIQUE: Pre and post intravenous contrast enhanced MR images of the brain were performed according to the standard protocol. 3D time of flight MR angiogram of the Circle of Willis without contrast was also pe…	1	0
2	MRA BRAIN W WO IV CONTRAST	MRI BRAIN W WO IV CONTRAST, MRA BRAIN W WO IV CONTRAST HISTORY: History of sudden onset headache with spontaneous subarachnoid and subdural hemorrhage who presents for further evaluation. TECHNIQUE: Pre and post intravenous contrast enhanced MR images of the brain were performed according to the standard protocol. 3D time of flight MR angiogram of the Circle of Willis without contrast was also pe…	1	0
1	CTA BRAIN AND NECK W WO IV CONTRAST	CTA BRAIN AND NECK W WO IV CONTRAST HISTORY: ? pontine bleed. TECHNIQUE: Multidetector row CT volumetric imaging was performed through the brain without contrast followed by CTA of the brain and neck after administration of low-osmolar intravenous contrast material via a power injector. Targeted CT protocol using this patient's history and dose modulation techniques based on this patient's anatom…	1	0
1	CT PANSCAN FACE AND CTA NECK W IV CONTRAST	CT PANSCAN FACE AND CTA NECK W IV CONTRAST HISTORY: Rollover MVC, altered mental status. TECHNIQUE: CT acquisition was performed through the head, face and cervical spine prior to the administration of IV contrast. Low-osmolar intravenous contrast material was then injected and imaging was performed through the chest, abdomen and pelvis. CTA image post-processing of the neck was performed using M…	0	0
1	CT BRAIN WO IV CONTRAST	CT BRAIN WO IV CONTRAST HISTORY: Anisocoria; unequal pupil TECHNIQUE: Multidetector row CT volumetric acquisition was performed through the head without intravenous contrast enhancement. Targeted CT protocols using this patient's history and dose modulation techniques based on this patient's anatomy were employed to minimize radiation exposure. Image post-processing was performed in the axial and…	1	1
1	CTA BRAIN W WO IV CONTRAST	CTA BRAIN W WO IV CONTRAST HISTORY: Repeat 6 hour, distribution of blood concern for aSAH in right MCA region TECHNIQUE: Multidetector row CTA volumetric imaging of the brain was performed initially without, and subsequently following administration of low-osmolar intravenous contrast material via a power injector. Targeted CT protocol using this patient's history and dose modulation techniques b…	1	0
1	CT BRAIN WO IV CONTRAST	CT BRAIN WO IV CONTRAST HISTORY: SAH, 6hr repeat TECHNIQUE: Multidetector row CT volumetric acquisition was performed through the head without intravenous contrast enhancement. Targeted CT protocols using this patient's history and dose modulation techniques based on this patient's anatomy were employed to minimize radiation exposure. Image post-processing was performed in the axial and coronal p…	1	0
2	MRI BRAIN WO IV CONTRAST	MRI BRAIN WO IV CONTRAST HISTORY: Change in mental status. Dizziness TECHNIQUE: Standard MRI of the brain without contrast was performed. COMPARISON: CT scan done 6/6/2021 FINDINGS: Intra-axial structures: Scattered periventricular subcortical pontine hyperintensities consistent with small vessel ischemic changes. Diffusion-weighted images are normal. There is no evidence of acute infarct, hemorr…	0	0
1	CT BRAIN WO IV CONTRAST	CT BRAIN WO IV CONTRAST HISTORY: Weakness diplopia TECHNIQUE: Multidetector row CT volumetric acquisition was performed through the head without IV contrast. Targeted CT protocol using this patient's history and dose modulation techniques based on this patient's anatomy was employed to minimize radiation exposure. COMPARISON: 8/31/2020. FINDINGS: Intra-axial structures: There are bihemispheric re…	0	0
1	CT BRAIN WO IV CONTRAST	CT BRAIN WO IV CONTRAST HISTORY: 6 hr post-op HCT History of left frontal craniotomy for repair of sternotomy and extraction of knife fragment, and evacuation of subdural hematoma. TECHNIQUE: Multidetector row CT volumetric acquisition was performed through the head without intravenous contrast enhancement. Targeted CT protocols using this patient's history and dose modulation techniques based on…	1	0
1	CTA BRAIN AND NECK W WO IV CONTRAST	CTA BRAIN AND NECK W WO IV CONTRAST HISTORY: penetrating head wound TECHNIQUE: Multidetector row CTA of the brain and neck after administration of low-osmolar intravenous contrast material via a power injector. Targeted CT protocol using this patient's history and dose modulation techniques based on this patient's anatomy was employed to minimize radiation exposure. Image post-processing was perf…	1	0
1	CT BRAIN FACE C-SPINE WO IV CONTRAST	CT BRAIN FACE C-SPINE WO IV CONTRAST HISTORY: concern for open globe TECHNIQUE: Multidetector row CT volumetric acquisition was performed through the head, face and of the cervical spine from the posterior cranial fossa to the thoracic inlet without IV contrast. Targeted CT protocol using this patient's history and dose modulation techniques based on this patient's anatomy was employed to minimiz…	1	0
1	CT PANSCAN W IV CONTRAST	CT PANSCAN W IV CONTRAST HISTORY: fall, lower extremity paralysis, hx spinal surgery TECHNIQUE: CT acquisition was performed through the head and cervical spine prior to the administration of IV contrast. Low-osmolar intravenous contrast material was then injected and imaging was performed through the chest, abdomen and pelvis. Image post-processing of the chest, abdomen, pelvis, cervical, thorac…	0	0
1	CT BRAIN WO IV CONTRAST	CT BRAIN WO IV CONTRAST HISTORY: dbs placement; Shunt placement TECHNIQUE: Multidetector row CT volumetric acquisition was performed through the head without intravenous contrast enhancement. Targeted CT protocols using this patient's history and dose modulation techniques based on this patient's anatomy were employed to minimize radiation exposure. Image post-processing was performed in the axia…	0	0
1	CT BRAIN WO IV CONTRAST	CT BRAIN WO IV CONTRAST HISTORY: Follow-up of treated subdural hematoma. TECHNIQUE: Multidetector row CT volumetric acquisition was performed through the head without intravenous contrast enhancement. Targeted CT protocols using this patient's history and dose modulation techniques based on this patient's anatomy were employed to minimize radiation exposure. Image post-processing was performed in…	1	0
1	CT BRAIN WO IV CONTRAST	CT BRAIN WO IV CONTRAST HISTORY: Subdural hemorrhage; sdh, s/p surgery TECHNIQUE: Multidetector row CT volumetric acquisition was performed through the head without intravenous contrast enhancement. Targeted CT protocols using this patient's history and dose modulation techniques based on this patient's anatomy were employed to minimize radiation exposure. Image post-processing was performed in t…	1	0
1	CT BRAIN WO IV CONTRAST	CT BRAIN WO IV CONTRAST HISTORY: Subdural hemorrhage; s/p crani for subdural TECHNIQUE: Multidetector row CT volumetric acquisition was performed through the head without intravenous contrast enhancement. Targeted CT protocols using this patient's history and dose modulation techniques based on this patient's anatomy were employed to minimize radiation exposure. Image post-processing was performe…	1	0
1	CTA BRAIN W WO IV CONTRAST	CTA BRAIN W WO IV CONTRAST HISTORY: cva eval outside window TECHNIQUE: Multidetector row CTA volumetric imaging of the brain was performed initially without, and subsequently following administration of low-osmolar intravenous contrast material via a power injector. Targeted CT protocol using this patient's history and dose modulation techniques based on this patient's anatomy was employed to min…	1	0
2	MRI BRAIN W WO IV CONTRAST	MRI BRAIN W WO IV CONTRAST HISTORY: Status post unrestrained motor vehicle collision. TECHNIQUE: Pre and post intravenous contrast enhanced MR images of the brain were acquired according to the standard protocol. COMPARISON: CT brain and C-spine 6/1/2021. FINDINGS: Intra-axial structures: Diffuse cortical and subcortical infiltrative increased T2/FLAIR hyperintense signal extending along the left…	0	1
1	CT BRAIN C-SPINE WO IV CONTRAST	CT BRAIN C-SPINE WO IV CONTRAST HISTORY: MVA, headache, neck pain TECHNIQUE: Multidetector row CT volumetric acquisition was performed through the head and of the c-spine from the posterior cranial fossa to the thoracic inlet without IV contrast. Targeted CT protocol using this patient's history and dose modulation techniques based on this patient's anatomy was employed to minimize radiation expo…	0	1
2	MRI BRAIN W WO IV CONTRAST	MRI BRAIN W WO IV CONTRAST HISTORY: Postop tumor resection. TECHNIQUE: Pre and post intravenous contrast enhanced MR images of the brain were acquired according to the standard protocol. COMPARISON: Multiple prior neuroimaging examinations and most recently preoperative MR imaging performed on May 19, 2021 at 1129. FINDINGS: Intra-axial structures: 1. Left parietal-occipital resection cavity, dee…	0	1
1	CT BRAIN WO IV CONTRAST	CT BRAIN WO IV CONTRAST HISTORY: Post op CT TECHNIQUE: Multidetector row CT volumetric acquisition was performed through the head without intravenous contrast enhancement. Targeted CT protocols using this patient's history and dose modulation techniques based on this patient's anatomy were employed to minimize radiation exposure. Image post-processing was performed in the axial and coronal planes…	0	1
1	CT BRAIN WO IV CONTRAST	CT BRAIN WO IV CONTRAST HISTORY: repeat 6 hour scan TECHNIQUE: Multidetector row CT volumetric acquisition was performed through the head without intravenous contrast enhancement. Targeted CT protocols using this patient's history and dose modulation techniques based on this patient's anatomy were employed to minimize radiation exposure. Image post-processing was performed in the axial and corona…	1	0
1	CT PANSCAN W IV CONTRAST	CT PANSCAN W IV CONTRAST HISTORY: fall, altered mental status, diffuse pain TECHNIQUE: CT acquisition was performed through the head and cervical spine prior to the administration of IV contrast. Low-osmolar intravenous contrast material was then injected and imaging was performed through the chest, abdomen and pelvis. Image post-processing of the chest, abdomen, pelvis, cervical, thoracic and lu…	1	0
1	CT ELVO W PANSCAN	CT ELVO W PANSCAN HISTORY: L sided weakness TECHNIQUE: Multidetector row CT volumetric imaging was performed through the brain without contrast, followed by CTA volumetric imaging of the brain and neck after administration of low-osmolar intravenous contrast material via a power injector. Image post-processing was performed using Maximum Intensity Projection (MIP) reconstruction techniques. This …	0	0
1	CT BRAIN WO IV CONTRAST	CT BRAIN WO IV CONTRAST, CT CERVICAL SPINE WO IV CONTRAST HISTORY: s/p cervicothoraic decompression & fusion, no motor LUE TECHNIQUE: Multidetector row CT volumetric acquisition was performed through the head and of the c-spine from the posterior cranial fossa to the thoracic inlet without IV contrast. Targeted CT protocol using this patient's history and dose modulation techniques based on this …	0	0
1	CT CERVICAL SPINE WO IV CONTRAST	CT BRAIN WO IV CONTRAST, CT CERVICAL SPINE WO IV CONTRAST HISTORY: s/p cervicothoraic decompression & fusion, no motor LUE TECHNIQUE: Multidetector row CT volumetric acquisition was performed through the head and of the c-spine from the posterior cranial fossa to the thoracic inlet without IV contrast. Targeted CT protocol using this patient's history and dose modulation techniques based on this …	0	0
2	MRI BRAIN WO IV CONTRAST	MRI BRAIN WO IV CONTRAST HISTORY: Status post suboccipital decompression with right-sided weakness. TECHNIQUE: Standard MRI of the brain without contrast was performed. COMPARISON: Brain MRI dated 6/1/2021. FINDINGS: Intra-axial structures: Gray and white matter signal is normal. No notable focal parenchymal lesions. There is no evidence of acute infarct, hemorrhage, mass or mass effect. Ventricu…	0	0
1	CT BRAIN WO IV CONTRAST	CT BRAIN WO IV CONTRAST HISTORY: ?hydro TECHNIQUE: Multidetector row CT volumetric acquisition was performed through the head without intravenous contrast enhancement. Targeted CT protocols using this patient's history and dose modulation techniques based on this patient's anatomy were employed to minimize radiation exposure. Image post-processing was performed in the axial and coronal planes. CO…	0	0
1	CT BRAIN WO IV CONTRAST	CT BRAIN WO IV CONTRAST HISTORY: Congenital brain malformation; Headache, chronic, no new features; S/p chiari decompression, new R-sided weakness TECHNIQUE: Multidetector row CT volumetric acquisition was performed through the head without intravenous contrast enhancement. Targeted CT protocols using this patient's history and dose modulation techniques based on this patient's anatomy were emplo…	0	0
2	MRI BRAIN W WO IV CONTRAST	MRI BRAIN W WO IV CONTRAST HISTORY: Postop MR imaging following resection of large left parietal intra-axial mass. TECHNIQUE: Pre and post intravenous contrast enhanced MR images of the brain were acquired according to the standard protocol. COMPARISON: Preoperative MR imaging performed at the Kent Hospital on June 16, 2021 at 0710. FINDINGS: Intra-axial structures: 1. Left parietal resection spa…	0	1
1	CT BRAIN WO IV CONTRAST	CT BRAIN WO IV CONTRAST HISTORY: Headache, chronic, new features or increased frequency; s/p sdh 2 wks ago TECHNIQUE: Multidetector row CT volumetric acquisition was performed through the head without intravenous contrast enhancement. Targeted CT protocols using this patient's history and dose modulation techniques based on this patient's anatomy were employed to minimize radiation exposure. Imag…	1	0
1	CT BRAIN WO IV CONTRAST	CT BRAIN WO IV CONTRAST HISTORY: repeat 6 hour scan TECHNIQUE: Multidetector row CT volumetric acquisition was performed through the head without intravenous contrast enhancement. Targeted CT protocols using this patient's history and dose modulation techniques based on this patient's anatomy were employed to minimize radiation exposure. Image post-processing was performed in the axial and corona…	1	0
1	CT BRAIN WO IV CONTRAST	CT BRAIN WO IV CONTRAST HISTORY: Subdural hemorrhage; s/p Right crani for SDH; sp drain removal TECHNIQUE: Multidetector row CT volumetric acquisition was performed through the head without intravenous contrast enhancement. Targeted CT protocols using this patient's history and dose modulation techniques based on this patient's anatomy were employed to minimize radiation exposure. Image post-proc…	1	0
1	CT BRAIN WO IV CONTRAST	CT BRAIN WO IV CONTRAST HISTORY: Post op CT, crani for SDH TECHNIQUE: Multidetector row CT volumetric acquisition was performed through the head without intravenous contrast enhancement. Targeted CT protocols using this patient's history and dose modulation techniques based on this patient's anatomy were employed to minimize radiation exposure. Image post-processing was performed in the axial and…	1	0
1	CT BRAIN WO IV CONTRAST	CT BRAIN WO IV CONTRAST HISTORY: Subdural hemorrhage; SDH, change in exam TECHNIQUE: Multidetector row CT volumetric acquisition was performed through the head without intravenous contrast enhancement. Targeted CT protocols using this patient's history and dose modulation techniques based on this patient's anatomy were employed to minimize radiation exposure. Image post-processing was performed i…	1	0
1	CT BRAIN WO IV CONTRAST	CT BRAIN WO IV CONTRAST HISTORY: Headache, chronic, new features or increased frequency; s/p sdh 2 wks ago TECHNIQUE: Multidetector row CT volumetric acquisition was performed through the head without intravenous contrast enhancement. Targeted CT protocols using this patient's history and dose modulation techniques based on this patient's anatomy were employed to minimize radiation exposure. Imag…	1	0
1	CT BRAIN WO IV CONTRAST	CT BRAIN WO IV CONTRAST HISTORY: repeat 6 hour scan TECHNIQUE: Multidetector row CT volumetric acquisition was performed through the head without intravenous contrast enhancement. Targeted CT protocols using this patient's history and dose modulation techniques based on this patient's anatomy were employed to minimize radiation exposure. Image post-processing was performed in the axial and corona…	1	0
2	MRI BRAIN STROKE RAPID	MRI BRAIN STROKE RAPID HISTORY: 68 y.o. male admitted on 6/7/2021 with left sided weakness now s/p thrombectomy. Sudden onset of discs arthritic speech one day ago. When he tried to get out of bed he fell to the floor. At first his family thought that his facial droop was due to a "fat lip," but later noticed that he was weak along his left side and "altered." At that time they called EMS. On the…	0	0
2	MRI BRAIN W WO IV CONTRAST	MRI BRAIN W WO IV CONTRAST HISTORY: Right parietal GBM status post right parietal craniotomy. TECHNIQUE: Pre and post intravenous contrast enhanced MR images of the brain were acquired according to the standard protocol. COMPARISON: MRI brain dated June 6, 2021. CT Brain dated June 14, 2021 FINDINGS: Intra-axial structures: Post-operative fluid and blood products in right parietal resection cavit…	1	1
1	CT BRAIN WO IV CONTRAST	CT BRAIN WO IV CONTRAST HISTORY: Craniotomy, post-op; s/p craniotomy TECHNIQUE: Multidetector row CT volumetric acquisition was performed through the head without intravenous contrast enhancement. Targeted CT protocols using this patient's history and dose modulation techniques based on this patient's anatomy were employed to minimize radiation exposure. Image post-processing was performed in the…	0	1
2	MRI BRAIN W WO IV CONTRAST	MRI BRAIN W WO IV CONTRAST HISTORY: Brain mass on CT. TECHNIQUE: Pre and post intravenous contrast enhanced MR images of the brain were acquired according to the standard protocol. COMPARISON: Brain CT dated 6/6/2021. FINDINGS: Intra-axial structures: There is a heterogeneously enhancing mass lesion with a dominant cystic/necrotic component with rim enhancement that is centered in the right parie…	1	1
1	CT BRAIN WO IV CONTRAST	CT BRAIN WO IV CONTRAST HISTORY: Headache, chronic, with new features TECHNIQUE: Multidetector row CT volumetric acquisition was performed through the head without intravenous contrast enhancement. Targeted CT protocols using this patient's history and dose modulation techniques based on this patient's anatomy were employed to minimize radiation exposure. Image post-processing was performed in th…	1	1
2	MRI BRAIN W WO IV CONTRAST	MRI BRAIN W WO IV CONTRAST HISTORY: Right parietal GBM status post right parietal craniotomy. TECHNIQUE: Pre and post intravenous contrast enhanced MR images of the brain were acquired according to the standard protocol. COMPARISON: MRI brain dated June 6, 2021. CT Brain dated June 14, 2021 FINDINGS: Intra-axial structures: Post-operative fluid and blood products in right parietal resection cavit…	0	1
1	CT BRAIN WO IV CONTRAST	CT BRAIN WO IV CONTRAST HISTORY: Craniotomy, post-op; s/p craniotomy TECHNIQUE: Multidetector row CT volumetric acquisition was performed through the head without intravenous contrast enhancement. Targeted CT protocols using this patient's history and dose modulation techniques based on this patient's anatomy were employed to minimize radiation exposure. Image post-processing was performed in the…	0	1
2	MRI BRAIN W WO IV CONTRAST	MRI BRAIN W WO IV CONTRAST HISTORY: Brain mass on CT. TECHNIQUE: Pre and post intravenous contrast enhanced MR images of the brain were acquired according to the standard protocol. COMPARISON: Brain CT dated 6/6/2021. FINDINGS: Intra-axial structures: There is a heterogeneously enhancing mass lesion with a dominant cystic/necrotic component with rim enhancement that is centered in the right parie…	1	1
1	CT BRAIN WO IV CONTRAST	CT BRAIN WO IV CONTRAST HISTORY: Headache, chronic, with new features TECHNIQUE: Multidetector row CT volumetric acquisition was performed through the head without intravenous contrast enhancement. Targeted CT protocols using this patient's history and dose modulation techniques based on this patient's anatomy were employed to minimize radiation exposure. Image post-processing was performed in th…	1	1
1	CTA BRAIN W WO IV CONTRAST	CTA BRAIN W WO IV CONTRAST, CTA NECK W WO IV CONTRAST HISTORY: Subarachnoid hemorrhage (SAH), follow up; eval vasculature for skull base fractures TECHNIQUE: Multidetector row CTA volumetric imaging of the brain and neck was performed after administration of low-osmolar intravenous contrast material via a power injector. Targeted CT protocol using this patient's history and dose modulation techni…	0	0
1	CTA NECK W WO IV CONTRAST	CTA BRAIN W WO IV CONTRAST, CTA NECK W WO IV CONTRAST HISTORY: Subarachnoid hemorrhage (SAH), follow up; eval vasculature for skull base fractures TECHNIQUE: Multidetector row CTA volumetric imaging of the brain and neck was performed after administration of low-osmolar intravenous contrast material via a power injector. Targeted CT protocol using this patient's history and dose modulation techni…	0	0
1	CT BRAIN WO IV CONTRAST	CT BRAIN WO IV CONTRAST HISTORY: Subarachnoid hemorrhage (SAH), follow up; SAH/SDH; Trauma TECHNIQUE: Multidetector row CT volumetric acquisition was performed through the head without intravenous contrast enhancement. Targeted CT protocols using this patient's history and dose modulation techniques based on this patient's anatomy were employed to minimize radiation exposure. Image post-processin…	1	1
1	CT BRAIN WO IV CONTRAST	CT BRAIN WO IV CONTRAST, CT FACE WO IV CONTRAST HISTORY: 6 hour scan for subdural and subarachnoid hemorrhage. TECHNIQUE: Multidetector row CT volumetric acquisition was performed through the head and face without IV contrast. Targeted CT protocol using this patient's history and dose modulation techniques based on this patient's anatomy was employed to minimize radiation exposure. Image post-pro…	1	1
1	CT FACE WO IV CONTRAST	CT BRAIN WO IV CONTRAST, CT FACE WO IV CONTRAST HISTORY: 6 hour scan for subdural and subarachnoid hemorrhage. TECHNIQUE: Multidetector row CT volumetric acquisition was performed through the head and face without IV contrast. Targeted CT protocol using this patient's history and dose modulation techniques based on this patient's anatomy was employed to minimize radiation exposure. Image post-pro…	1	1
1	CT BRAIN C-SPINE WO IV CONTRAST	CT BRAIN C-SPINE WO IV CONTRAST HISTORY: Head trauma, minor, normal mental status (Age 19-64y) TECHNIQUE: Multidetector row CT volumetric acquisition was performed through the head and of the c-spine from the posterior cranial fossa to the thoracic inlet without IV contrast. Targeted CT protocol using this patient's history and dose modulation techniques based on this patient's anatomy was employ…	1	0
1	CT BRAIN WO IV CONTRAST	CT BRAIN WO IV CONTRAST HISTORY: Stroke, follow up TECHNIQUE: Multidetector row CT volumetric acquisition was performed through the head without IV contrast. Targeted CT protocol using this patient's history and dose modulation techniques based on this patient's anatomy was employed to minimize radiation exposure. COMPARISON: MRI brain June 12, 2021 FINDINGS: Intra-axial structures: There are bih…	0	0
2	MRI BRAIN WO IV CONTRAST	MRI BRAIN WO IV CONTRAST HISTORY: Symptomatic high-grade right internal carotid artery stenosis with a symptomatic high-grade right internal carotid artery stenosis. TIA with left hemiparesis/sensory issues, dysarthria and visual field disturbances. TECHNIQUE: Standard MRI of the brain without contrast was performed. COMPARISON: 6/10/2021 CTA brain FINDINGS: Intra-axial structures: Stable right c…	0	0
1	CTA BRAIN W WO IV CONTRAST	CTA BRAIN W WO IV CONTRAST, CTA NECK W WO IV CONTRAST HISTORY: slurred speech TECHNIQUE: Multidetector row CTA volumetric imaging of the brain and neck was performed after administration of low-osmolar intravenous contrast material via a power injector. Targeted CT protocol using this patient's history and dose modulation techniques based on this patient's anatomy was employed to minimize radiati…	0	0
1	CTA NECK W WO IV CONTRAST	CTA BRAIN W WO IV CONTRAST, CTA NECK W WO IV CONTRAST HISTORY: slurred speech TECHNIQUE: Multidetector row CTA volumetric imaging of the brain and neck was performed after administration of low-osmolar intravenous contrast material via a power injector. Targeted CT protocol using this patient's history and dose modulation techniques based on this patient's anatomy was employed to minimize radiati…	0	0
1	CT PANSCAN W IV CONTRAST	CT PANSCAN W IV CONTRAST HISTORY: fall, coumadin, T and L spinepain, pelvic pain TECHNIQUE: CT acquisition was performed through the head and cervical spine prior to the administration of IV contrast. Low-osmolar intravenous contrast material was then injected and imaging was performed through the chest, abdomen and pelvis. Image post-processing of the chest, abdomen, pelvis, cervical, thoracic a…	0	0
1	CT BRAIN C-SPINE WO IV CONTRAST	CT BRAIN C-SPINE WO IV CONTRAST HISTORY: Status post fall 5 days ago found to have subdural hematoma, transferred from Kent Hospital. TECHNIQUE: Multidetector row CT volumetric acquisition was performed through the head and of the c-spine from the posterior cranial fossa to the thoracic inlet without IV contrast. Targeted CT protocol using this patient's history and dose modulation techniques bas…	1	0
1	CT BRAIN WO IV CONTRAST	CT BRAIN WO IV CONTRAST HISTORY: Subdural hemorrhage; postop TECHNIQUE: Multidetector row CT volumetric acquisition was performed through the head without intravenous contrast enhancement. Targeted CT protocols using this patient's history and dose modulation techniques based on this patient's anatomy were employed to minimize radiation exposure. Image post-processing was performed in the axial a…	1	0
1	CT BRAIN WO IV CONTRAST	CT BRAIN WO IV CONTRAST HISTORY: Parenchymal hemorrhage, follow-up; R frontotemporal hemorrhage, 6hr repeat TECHNIQUE: Multidetector row CT volumetric acquisition was performed through the head without intravenous contrast enhancement. Targeted CT protocols using this patient's history and dose modulation techniques based on this patient's anatomy were employed to minimize radiation exposure. Ima…	1	0
1	CT BRAIN WO IV CONTRAST	CT BRAIN WO IV CONTRAST HISTORY: altered mental status, not at baseline TECHNIQUE: Multidetector row CT volumetric acquisition was performed through the head without intravenous contrast enhancement. Targeted CT protocols using this patient's history and dose modulation techniques based on this patient's anatomy were employed to minimize radiation exposure. Image post-processing was performed in …	1	0
2	MRI BRAIN WO IV CONTRAST	MRI BRAIN WO IV CONTRAST HISTORY: New left sided acute on chronic subdural hematoma TECHNIQUE: Standard MRI of the brain without contrast was performed. COMPARISON: CT brain from 6/28/2021, outside study CT brain from 6/28/2021 FINDINGS: Intra-axial structures: Encephalomalacia and gliosis in the right frontotemporal lobe corresponding to prior right MCA territory infarct. Encephalomalacia and gl…	1	0
1	CT BRAIN WO IV CONTRAST	CT BRAIN WO IV CONTRAST HISTORY: SDH, repeat 6hr CT TECHNIQUE: Multidetector row CT volumetric acquisition was performed through the head without intravenous contrast enhancement. Targeted CT protocols using this patient's history and dose modulation techniques based on this patient's anatomy were employed to minimize radiation exposure. Image post-processing was performed in the axial and corona…	1	0
1	CT BRAIN WO IV CONTRAST	CT BRAIN WO IV CONTRAST HISTORY: ?SDH, 6 hr repeat scan TECHNIQUE: Multidetector row CT volumetric acquisition was performed through the head without intravenous contrast enhancement. Targeted CT protocols using this patient's history and dose modulation techniques based on this patient's anatomy were employed to minimize radiation exposure. Image post-processing was performed in the axial and co…	0	0
2	MRI BRAIN W WO IV CONTRAST	MRI BRAIN W WO IV CONTRAST HISTORY: 49-year-old male with history of untreated HIV post resection of right parietotemporal tumor. TECHNIQUE: Pre and post intravenous contrast enhanced MR images of the brain were acquired according to the standard protocol. COMPARISON: CT brain dated June 14, 2021. MRI brain dated June 6, 2021. FINDINGS: Intra-axial structures: Postoperative fluid, blood products …	1	1
1	CT BRAIN WO IV CONTRAST	CT BRAIN WO IV CONTRAST HISTORY: Craniotomy, post-op; post-op, left sided weakness TECHNIQUE: Multidetector row CT volumetric acquisition was performed through the head without intravenous contrast enhancement. Targeted CT protocols using this patient's history and dose modulation techniques based on this patient's anatomy were employed to minimize radiation exposure. Image post-processing was pe…	1	1
1	CT BRAIN WO IV CONTRAST	CT BRAIN WO IV CONTRAST HISTORY: Craniotomy, post-op; postop TECHNIQUE: Multidetector row CT volumetric acquisition was performed through the head without intravenous contrast enhancement. Targeted CT protocols using this patient's history and dose modulation techniques based on this patient's anatomy were employed to minimize radiation exposure. Image post-processing was performed in the axial a…	1	1
2	MRI BRAIN W WO IV CONTRAST	MRI BRAIN W WO IV CONTRAST HISTORY: 49 M PMH untreated HIV presenting with 3 weeks of headaches. CT: R frontoparietal mass and surrounding edema with 8mm leftward shift. Patient had 3 weeks of throbbing headaches worse in the AM that wake him up from sleep. Reports vomiting this morning, unexpected unintentional weight loss (10lbs in past 3 months), night sweats (sweating through clothes and shee…	1	1
1	CT BRAIN WO IV CONTRAST	CT BRAIN WO IV CONTRAST HISTORY: Headache, acute, normal neuro exam TECHNIQUE: Multidetector row CT volumetric acquisition was performed through the head without intravenous contrast enhancement. Targeted CT protocols using this patient's history and dose modulation techniques based on this patient's anatomy were employed to minimize radiation exposure. Image post-processing was performed in the …	1	1
2	FOR DEPARTMENTAL USE ONLY - MRI BRAIN W IV CONTRAST	FOR DEPARTMENTAL USE ONLY - MRI BRAIN W IV CONTRAST HISTORY: Subarachnoid hemorrhage, follow-up assess for aneurysm rupture TECHNIQUE: Post intravenous contrast enhanced MR of the brain was performed according to the standard protocol. Image post-processing with MIP reconstructions. COMPARISON: MRI brain without from 6/20/2021, CTA head and neck from 6/27/2021 FINDINGS: Intra-axial structures: Gr…	0	0
2	MRI BRAIN WO IV CONTRAST	MRI BRAIN WO IV CONTRAST HISTORY: Evaluate for subarachnoid hemorrhage TECHNIQUE: Standard MRI of the brain without contrast was performed. COMPARISON: Head and neck from 6/27/2021, RIMI CTA head and neck from 6/21/2021 FINDINGS: Intra-axial structures: Gray and white matter signal is normal. There is no evidence of acute infarct, hemorrhage, mass or mass effect. Ventricular system: Normal for ag…	0	0
1	CTA BRAIN AND NECK W WO IV CONTRAST	CTA BRAIN AND NECK W WO IV CONTRAST HISTORY: aneurysm, c/f spontaneous ICH TECHNIQUE: Multidetector row CT volumetric imaging was performed through the brain without contrast followed by CTA of the brain and neck after administration of low-osmolar intravenous contrast material via a power injector. Targeted CT protocol using this patient's history and dose modulation techniques based on this pat…	0	0
1	CT BRAIN WO IV CONTRAST	CT BRAIN WO IV CONTRAST HISTORY: Subdural hematoma; Post-op from SDH evac; Mental Status Change TECHNIQUE: Multidetector row CT volumetric acquisition was performed through the head without intravenous contrast enhancement. Targeted CT protocols using this patient's history and dose modulation techniques based on this patient's anatomy were employed to minimize radiation exposure. Image post-proc…	1	0
1	CT BRAIN WO IV CONTRAST	CT BRAIN WO IV CONTRAST HISTORY: Subdural hemorrhage; postop sdh. History of chronic subdural hematoma status post craniotomy June 26, 2021 TECHNIQUE: Multidetector row CT volumetric acquisition was performed through the head without intravenous contrast enhancement. Targeted CT protocols using this patient's history and dose modulation techniques based on this patient's anatomy were employed to …	1	0
1	CTA BRAIN AND NECK W WO IV CONTRAST	CTA BRAIN AND NECK W WO IV CONTRAST, CT CERVICAL SPINE WO IV CONTRAST HISTORY: repeat CT for SDH, planning for possible embolization TECHNIQUE: Multidetector row CT volumetric imaging was performed through the brain without contrast followed by CTA of the brain and neck after administration of low-osmolar intravenous contrast material via a power injector. Targeted CT protocol using this patient'…	1	0
1	CT CERVICAL SPINE WO IV CONTRAST	CTA BRAIN AND NECK W WO IV CONTRAST, CT CERVICAL SPINE WO IV CONTRAST HISTORY: repeat CT for SDH, planning for possible embolization TECHNIQUE: Multidetector row CT volumetric imaging was performed through the brain without contrast followed by CTA of the brain and neck after administration of low-osmolar intravenous contrast material via a power injector. Targeted CT protocol using this patient'…	1	0
2	MRI BRAIN WO IV CONTRAST	MRI BRAIN WO IV CONTRAST HISTORY: 11-year-old male history of hydrocephalus, with shunt dysfunction, now postop day 6 from shunt externalization and left EVD placement and postop day 1 from third ventriculostomy TECHNIQUE: Standard MRI of the brain without contrast was performed. COMPARISON: MRI dated 6/22/2021, 4/21/2021 FINDINGS: Intra-axial structures: Stable T2/FLAIR high signal in bilateral …	0	0
1	CT VIEWING WAND	CT VIEWING WAND HISTORY: Preop ETV TECHNIQUE: Multidetector row CT volumetric acquisition was performed through the cranial vault without IV contrast material. Targeted CT protocol using this patient's history and dose modulation techniques based on this patient's anatomy was employed to minimize radiation exposure. Images were placed on optical disc for use with the viewing wand. COMPARISON: CT …	0	0
2	MRI BRAIN W WO IV CONTRAST	MRI BRAIN W WO IV CONTRAST HISTORY: 11-year-old male with history of right thalamic ganglioma status post left ventriculoperitoneal shunt placement in October 2019 presenting with hydrocephalus status post externalization of shunt. TECHNIQUE: Pre and post intravenous contrast enhanced MR images of the brain were acquired according to the standard protocol. COMPARISON: MRI of the brain dated 4/21/…	1	0
1	CT BRAIN WO IV CONTRAST	CT BRAIN WO IV CONTRAST HISTORY: s/p drain externalization, now persistently sleepier on exam TECHNIQUE: Multidetector row CT volumetric acquisition was performed through the head without intravenous contrast enhancement. Targeted CT protocols using this patient's history and dose modulation techniques based on this patient's anatomy were employed to minimize radiation exposure. Image post-proces…	1	0
1	CT BRAIN WO IV CONTRAST	CT BRAIN WO IV CONTRAST HISTORY: Intracranial shunt malfunction (Ped 0-18y) TECHNIQUE: Multidetector row CT volumetric acquisition was performed through the head without intravenous contrast enhancement. Targeted CT protocols using this patient's history and dose modulation techniques based on this patient's anatomy were employed to minimize radiation exposure. Image post-processing was performed…	1	0
1	CTA BRAIN W WO IV CONTRAST	CTA BRAIN W WO IV CONTRAST HISTORY: repeat 6 hour scan TECHNIQUE: Multidetector row CTA volumetric imaging of the brain was performed initially without, and subsequently following administration of low-osmolar intravenous contrast material via a power injector. Targeted CT protocol using this patient's history and dose modulation techniques based on this patient's anatomy was employed to minimize…	1	0
1	CT BRAIN C-SPINE WO IV CONTRAST	CT BRAIN C-SPINE WO IV CONTRAST HISTORY: Head trauma, minor (Age >= 65y); 75 YF, s/p fall, AMS, ?ICH TECHNIQUE: Multidetector row CT volumetric acquisition was performed through the head and of the c-spine from the posterior cranial fossa to the thoracic inlet without IV contrast. Targeted CT protocol using this patient's history and dose modulation techniques based on this patient's anatomy was …	1	0
2	MRI BRAIN W WO IV CONTRAST	MRI BRAIN W WO IV CONTRAST HISTORY: 55-year-old male with history of lung cancer metastatic to the brain, status post suboccipital craniotomy on 6/4/2021, now presenting with nausea, vomiting, imbalance; question pontine metastatic progression. TECHNIQUE: Pre and post intravenous contrast enhanced MR images of the brain were acquired according to the standard protocol. COMPARISON: CT brain dated …	1	1
1	CT BRAIN WO IV CONTRAST	CT BRAIN WO IV CONTRAST HISTORY: Brain mass or lesion; acute headache and dizziness, visual changes TECHNIQUE: Multidetector row CT volumetric acquisition was performed through the head without intravenous contrast enhancement. Targeted CT protocols using this patient's history and dose modulation techniques based on this patient's anatomy were employed to minimize radiation exposure. Image post-…	1	1
1	CT BRAIN WO IV CONTRAST	CT BRAIN WO IV CONTRAST HISTORY: 55-year-old male presents for postoperative scan status post left suboccipital craniotomy for resection of left cerebellar lung cancer metastasis. TECHNIQUE: Multidetector row CT volumetric acquisition was performed through the head without intravenous contrast enhancement. Targeted CT protocols using this patient's history and dose modulation techniques based on …	0	1
1	CT BRAIN WO IV CONTRAST	CT BRAIN WO IV CONTRAST HISTORY: Craniotomy for evacuation of hematoma in January 2021. TECHNIQUE: Multidetector row CT volumetric acquisition was performed through the head without intravenous contrast enhancement. Targeted CT protocols using this patient's history and dose modulation techniques based on this patient's anatomy were employed to minimize radiation exposure. Image post-processing w…	0	0
1	CT BRAIN WO IV CONTRAST	CT BRAIN WO IV CONTRAST HISTORY: 6 hr repeat TECHNIQUE: Multidetector row CT volumetric acquisition was performed through the head without intravenous contrast enhancement. Targeted CT protocols using this patient's history and dose modulation techniques based on this patient's anatomy were employed to minimize radiation exposure. Image post-processing was performed in the axial and coronal plane…	1	0
1	CT BRAIN C-SPINE WO IV CONTRAST	CLINICAL HISTORY: fall; trauma; head and neck pain TECHNIQUE: A noncontrast CT of the brain and cervical spine is performed. Radiation dose reduction techniques including automated exposure controls and adjustment of mA and kV according to patient size were employed for this exam. COMPARISON: Multiple studies, most recent 3/7/2021 CTs prior 12 months: 5 FINDINGS: BRAIN: There is age-appropriate a…	1	0
1	CT BRAIN WO IV CONTRAST	CT BRAIN WO IV CONTRAST HISTORY: Brain mass or lesion; S/p tumor resection, f/u TECHNIQUE: Multidetector row CT volumetric acquisition was performed through the head without intravenous contrast enhancement. Targeted CT protocols using this patient's history and dose modulation techniques based on this patient's anatomy were employed to minimize radiation exposure. Image post-processing was perfo…	1	1
2	MRI BRAIN WO IV CONTRAST	MRI BRAIN WO IV CONTRAST HISTORY: Post resection of right sphenoid wing meningioma. TECHNIQUE: Standard MRI of the brain without contrast was performed. COMPARISON: CT of the brain earlier the same day and later the same day as well as MRI brain 4/25/2021 FINDINGS: Examination is severely limited by motion artifact. For this reason, the exam is incomplete. Intra-axial structures: Demonstrated rig…	0	0
1	CT BRAIN WO IV CONTRAST	CT BRAIN WO IV CONTRAST HISTORY: post op CT TECHNIQUE: Multidetector row CT volumetric acquisition was performed through the head without intravenous contrast enhancement. Targeted CT protocols using this patient's history and dose modulation techniques based on this patient's anatomy were employed to minimize radiation exposure. Image post-processing was performed in the axial and coronal planes…	1	1
2	MRI BRAIN W WO IV CONTRAST	MRI BRAIN W WO IV CONTRAST HISTORY: Prior right craniectomy and cranioplasty with previous infection presenting with wound dehiscence. TECHNIQUE: Pre and post intravenous contrast enhanced MR images of the brain were acquired according to the standard protocol. COMPARISON: There is no prior study available for comparison. FINDINGS: Intra-axial structures: T2 FLAIR hyperintense lesions in the righ…	0	0
1	CT BRAIN WO IV CONTRAST	CT BRAIN WO IV CONTRAST HISTORY: craniotomy fever TECHNIQUE: Multidetector row CT volumetric acquisition was performed through the head without intravenous contrast enhancement. Targeted CT protocols using this patient's history and dose modulation techniques based on this patient's anatomy were employed to minimize radiation exposure. Image post-processing was performed in the axial and coronal …	0	1
2	MRI BRAIN STROKE RAPID	MRI BRAIN STROKE RAPID HISTORY: 64-year-old female history of glioblastoma multiform status post craniotomy on 6/7/2021, now with altered mental status and aphasia TECHNIQUE: Pre and post intravenous contrast enhanced MR images of the brain were performed according to the standard protocol. Perfusion imaging performed with automated post-processing via RAPID software. COMPARISON: MRI dated 6/8/20…	1	1
1	CTA ELVO HEAD AND NECK	CTA ELVO HEAD AND NECK HISTORY: ?stroke; Acute Stroke symptoms TECHNIQUE: Multidetector row CT volumetric imaging was performed through the brain without contrast followed by CTA volumetric imaging of the brain and neck after administration of low-osmolar intravenous contrast material via a power injector. Targeted CT protocol using this patient's history and dose modulation techniques based on t…	1	1
1	CT BRAIN WO IV CONTRAST	CT BRAIN WO IV CONTRAST HISTORY: Brain mass or lesion TECHNIQUE: Multidetector row CT volumetric acquisition was performed through the head without intravenous contrast enhancement. Targeted CT protocols using this patient's history and dose modulation techniques based on this patient's anatomy were employed to minimize radiation exposure. Image post-processing was performed in the axial and coro…	1	1
1	CT BRAIN WO IV CONTRAST	CT BRAIN WO IV CONTRAST HISTORY: recent brain surgery, new seizure TECHNIQUE: Multidetector row CT volumetric acquisition was performed through the head without intravenous contrast enhancement. Targeted CT protocols using this patient's history and dose modulation techniques based on this patient's anatomy were employed to minimize radiation exposure. Image post-processing was performed in the a…	1	1
2	MRI BRAIN W WO IV CONTRAST	MRI BRAIN W WO IV CONTRAST HISTORY: 64-year-old female recently presenting with new left basal ganglia/left temporal lobe mass, status post left craniotomy for tumor resection on June 7, 2021. TECHNIQUE: Pre and post intravenous contrast enhanced MR images of the brain were acquired according to the standard protocol. COMPARISON: MRI brain dated May 28, 2021. CTA head and neck dated May 28, 2021.…	1	1
2	MRI BRAIN W WO IV CONTRAST	MRI BRAIN W WO IV CONTRAST HISTORY: 77-year-old man with history of cystic mass within the pons status post resection. Postoperative follow-up. TECHNIQUE: Pre and post intravenous contrast enhanced MR images of the brain were acquired according to the standard protocol. COMPARISON: MRI of the brain dated 6/15/2021. CT brain dated 6/28/2021. FINDINGS: Intra-axial structures: Redemonstrated finding…	1	1
1	CT BRAIN WO IV CONTRAST	CT BRAIN WO IV CONTRAST HISTORY: 77-year-old man status post craniotomy for pontine cyst resection. TECHNIQUE: Multidetector row CT volumetric acquisition was performed through the head without intravenous contrast enhancement. Targeted CT protocols using this patient's history and dose modulation techniques based on this patient's anatomy were employed to minimize radiation exposure. Image post-…	1	1
1	CT BRAIN WO IV CONTRAST	CT BRAIN WO IV CONTRAST HISTORY: ?acute on chronic SDH, 6hr repeat TECHNIQUE: Multidetector row CT volumetric acquisition was performed through the head without intravenous contrast enhancement. Targeted CT protocols using this patient's history and dose modulation techniques based on this patient's anatomy were employed to minimize radiation exposure. Image post-processing was performed in the a…	1	0
1	CT BRAIN WO IV CONTRAST	CT BRAIN WO IV CONTRAST HISTORY: Subdural hemorrhage; s/p Right crani for SDH; sp drain removal TECHNIQUE: Multidetector row CT volumetric acquisition was performed through the head without intravenous contrast enhancement. Targeted CT protocols using this patient's history and dose modulation techniques based on this patient's anatomy were employed to minimize radiation exposure. Image post-proc…	1	0
1	CT BRAIN WO IV CONTRAST	CT BRAIN WO IV CONTRAST HISTORY: Post op CT, crani for SDH TECHNIQUE: Multidetector row CT volumetric acquisition was performed through the head without intravenous contrast enhancement. Targeted CT protocols using this patient's history and dose modulation techniques based on this patient's anatomy were employed to minimize radiation exposure. Image post-processing was performed in the axial and…	1	0
1	CT BRAIN WO IV CONTRAST	CT BRAIN WO IV CONTRAST HISTORY: Subdural hemorrhage; SDH, change in exam TECHNIQUE: Multidetector row CT volumetric acquisition was performed through the head without intravenous contrast enhancement. Targeted CT protocols using this patient's history and dose modulation techniques based on this patient's anatomy were employed to minimize radiation exposure. Image post-processing was performed i…	1	0
1	CT BRAIN WO IV CONTRAST	CT BRAIN WO IV CONTRAST HISTORY: Traumatic brain injury (TBI), neuro decline; TBI s/p EVD removal; TBI s/p EVD removal TECHNIQUE: Multidetector row CT volumetric acquisition was performed through the head without intravenous contrast enhancement. Targeted CT protocols using this patient's history and dose modulation techniques based on this patient's anatomy were employed to minimize radiation ex…	1	1
1	CT BRAIN WO IV CONTRAST	CT BRAIN WO IV CONTRAST HISTORY: Stroke, follow up; dropping hgb, assess bleeding in brain TECHNIQUE: Multidetector row CT volumetric acquisition was performed through the head without intravenous contrast enhancement. Targeted CT protocols using this patient's history and dose modulation techniques based on this patient's anatomy were employed to minimize radiation exposure. Image post-processin…	1	1
2	MRI BRAIN W WO IV CONTRAST	MRI BRAIN W WO IV CONTRAST, MRA BRAIN WO IV CONTRAST HISTORY: 64-year-old male TECHNIQUE: Pre and post intravenous contrast enhanced MR images of the brain were performed according to the standard protocol. 3D time of flight MR angiogram of the Circle of Willis without contrast was also performed according to standard protocol. Image post-processing with MIP reconstructions. COMPARISON: CT dated …	1	1
2	MRA BRAIN WO IV CONTRAST	MRI BRAIN W WO IV CONTRAST, MRA BRAIN WO IV CONTRAST HISTORY: 64-year-old male TECHNIQUE: Pre and post intravenous contrast enhanced MR images of the brain were performed according to the standard protocol. 3D time of flight MR angiogram of the Circle of Willis without contrast was also performed according to standard protocol. Image post-processing with MIP reconstructions. COMPARISON: CT dated …	1	1
1	CT BRAIN WO IV CONTRAST	CT BRAIN WO IV CONTRAST HISTORY: postEVD replacement TECHNIQUE: Multidetector row CT volumetric acquisition was performed through the head without intravenous contrast enhancement. Targeted CT protocols using this patient's history and dose modulation techniques based on this patient's anatomy were employed to minimize radiation exposure. Image post-processing was performed in the axial and coron…	1	1
1	CT BRAIN WO IV CONTRAST	CT BRAIN WO IV CONTRAST HISTORY: Exam change, new seizures TECHNIQUE: Multidetector row CT volumetric acquisition was performed through the head without intravenous contrast enhancement. Targeted CT protocols using this patient's history and dose modulation techniques based on this patient's anatomy were employed to minimize radiation exposure. Image post-processing was performed in the axial and…	1	1
1	CT BRAIN WO IV CONTRAST	CT BRAIN WO IV CONTRAST HISTORY: TBI with multifocal contusions and L EDH, 6h repeat TECHNIQUE: Multidetector row CT volumetric acquisition was performed through the head without intravenous contrast enhancement. Targeted CT protocols using this patient's history and dose modulation techniques based on this patient's anatomy were employed to minimize radiation exposure. Image post-processing was …	1	1
1	CT BRAIN WO IV CONTRAST	CT BRAIN WO IV CONTRAST HISTORY: TBI F/U; Trauma TECHNIQUE: Multidetector row CT volumetric acquisition was performed through the head without intravenous contrast enhancement. Targeted CT protocols using this patient's history and dose modulation techniques based on this patient's anatomy were employed to minimize radiation exposure. Image post-processing was performed in the axial and coronal p…	1	1
1	CT PANSCAN FACE AND CTA NECK W IV CONTRAST	CT PANSCAN FACE AND CTA NECK W IV CONTRAST HISTORY: fall off ladder, gcs 6 TECHNIQUE: CT acquisition was performed through the head and face prior to the administration of IV contrast. Low-osmolar intravenous contrast material was then injected and imaging was performed through the neck, chest, abdomen and pelvis. CTA image post-processing of the neck was performed using Maximum Intensity Project…	1	0
1	CT BRAIN WO IV CONTRAST	CT BRAIN WO IV CONTRAST HISTORY: Brain mass or lesion; post op crani TECHNIQUE: Multidetector row CT volumetric acquisition was performed through the head without intravenous contrast enhancement. Targeted CT protocols using this patient's history and dose modulation techniques based on this patient's anatomy were employed to minimize radiation exposure. Image post-processing was performed in the…	1	1
2	MRI BRAIN W WO IV CONTRAST	MRI BRAIN W WO IV CONTRAST HISTORY: New brain mass TECHNIQUE: Pre and post intravenous contrast enhanced MR images of the brain were acquired according to the standard protocol. COMPARISON: Outside hospital head CT June 7, 2021 FINDINGS: Volumetric postcontrast sequences were unable to be obtained as patient could not tolerate the examination Intra-axial structures: 3.4 x 3.4 x 3 cm hemorrhagic m…	1	1
2	MRI BRAIN WO IV CONTRAST	MRI BRAIN WO IV CONTRAST HISTORY: 82-year-old female status post bilateral craniotomy for mass resection (6/11/2021), prelim pathologic meningioma. Follow-up. TECHNIQUE: Standard MRI of the brain without contrast was performed. COMPARISON: MRI brain dated June 10, 2021; CT brain dated June 11, 2021. FINDINGS: Exam notably limited by motion artifact. Intra-axial structures: Status post left fronta…	1	1
1	CT BRAIN WO IV CONTRAST	CT BRAIN WO IV CONTRAST HISTORY: Brain mass or lesion; S/p tumor resection. New RUE/RLE weakness. TECHNIQUE: Multidetector row CT volumetric acquisition was performed through the head without intravenous contrast enhancement. Targeted CT protocols using this patient's history and dose modulation techniques based on this patient's anatomy were employed to minimize radiation exposure. Image post-pr…	1	1
2	MRI BRAIN W WO IV CONTRAST	MRI BRAIN W WO IV CONTRAST HISTORY: 82-year-old female with seizures, found to have a large meningioma on CT. TECHNIQUE: Pre and post intravenous contrast enhanced MR images of the brain were acquired according to the standard protocol. COMPARISON: CT venogram dated June 9, 2021. FINDINGS: Intra-axial structures: Left frontoparietal parasagittal meningioma measuring approximately 5.8 x 3.8 x 3.8 …	1	1
1	CT VENOGRAM BRAIN	CT VENOGRAM BRAIN HISTORY: parasag mening TECHNIQUE: Multidetector row CTV volumetric imaging of the brain was performed initially without and subsequently following administration of low-osmolar intravenous contrast material via a power injector. Targeted CT protocol using this patient's history and dose modulation techniques based on this patient's anatomy was employed to minimize radiation exp…	1	1
1	CT BRAIN WO IV CONTRAST	CT BRAIN WO IV CONTRAST HISTORY: Headache, new or worsening (Age >= 50y); fall on thinners, has a subdural hematoma, needs repeat at 12:45 TECHNIQUE: Multidetector row CT volumetric acquisition was performed through the head without IV contrast. Targeted CT protocol using this patient's history and dose modulation techniques based on this patient's anatomy was employed to minimize radiation expos…	0	0
1	CT BRAIN WO IV CONTRAST	CT BRAIN WO IV CONTRAST HISTORY: Seizure, new-onset, no history of trauma; seizure TECHNIQUE: Multidetector row CT volumetric acquisition was performed through the head without intravenous contrast enhancement. Targeted CT protocols using this patient's history and dose modulation techniques based on this patient's anatomy were employed to minimize radiation exposure. Image post-processing was pe…	0	0
1	CT BRAIN WO IV CONTRAST	CT BRAIN WO IV CONTRAST HISTORY: Brain mass or lesion; evaluate cerebral edema s/p R crani for tumor; evaluate cerebral edema s/p R crani for tumor TECHNIQUE: Multidetector row CT volumetric acquisition was performed through the head without intravenous contrast enhancement. Targeted CT protocols using this patient's history and dose modulation techniques based on this patient's anatomy were empl…	1	0
1	CT BRAIN WO IV CONTRAST	CT BRAIN WO IV CONTRAST HISTORY: Neuro deficit, acute, stroke suspected; left pupil nonreactive TECHNIQUE: Multidetector row CT volumetric acquisition was performed through the head without intravenous contrast enhancement. Targeted CT protocols using this patient's history and dose modulation techniques based on this patient's anatomy were employed to minimize radiation exposure. Image post-proc…	1	0
2	MRI BRAIN W WO IV CONTRAST	MRI BRAIN W WO IV CONTRAST HISTORY: Right frontal craniotomy for ependymoma resection. TECHNIQUE: Pre and post intravenous contrast enhanced MR images of the brain were acquired according to the standard protocol. COMPARISON: CT brain dated June 18, 2021. MRI brain dated June 15, 2021. FINDINGS: Intra-axial structures: Interval resection of right basal ganglia mass with fluid and blood product in…	1	1
1	CT BRAIN WO IV CONTRAST	CT BRAIN WO IV CONTRAST HISTORY: Cerebral hemorrhage suspected; herniation TECHNIQUE: Multidetector row CT volumetric acquisition was performed through the head without intravenous contrast enhancement. Targeted CT protocols using this patient's history and dose modulation techniques based on this patient's anatomy were employed to minimize radiation exposure. Image post-processing was performed …	1	1
1	CT BRAIN WO IV CONTRAST	CT BRAIN WO IV CONTRAST HISTORY: Brain mass or lesion; s/p crani TECHNIQUE: Multidetector row CT volumetric acquisition was performed through the head without intravenous contrast enhancement. Targeted CT protocols using this patient's history and dose modulation techniques based on this patient's anatomy were employed to minimize radiation exposure. Image post-processing was performed in the axi…	1	1
1	CT BRAIN WO IV CONTRAST	CT BRAIN WO IV CONTRAST HISTORY: Brain mass or lesion; stereotactic brain biopsy; eval for blood TECHNIQUE: Multidetector row CT volumetric acquisition was performed through the head without intravenous contrast enhancement. Targeted CT protocols using this patient's history and dose modulation techniques based on this patient's anatomy were employed to minimize radiation exposure. Image post-pro…	1	0
2	FOR DEPARTMENTAL USE ONLY - MRI BRAIN W IV CONTRAST	MRI BRAIN W WO IV CONTRAST, MRA BRAIN WO IV CONTRAST, MRV BRAIN W WO IV CONTRAST, FOR DEPARTMENTAL USE ONLY - MRI BRAIN W IV CONTRAST HISTORY: New right sided brain mass TECHNIQUE: Pre and post intravenous contrast MRI and MR venogram of the brain were performed according to standard protocol. Image post-processing with MIP reconstructions. COMPARISON: MRI brain June 13, 2023 1 Roger Williams Med…	1	0
2	MRA BRAIN WO IV CONTRAST	MRI BRAIN W WO IV CONTRAST, MRA BRAIN WO IV CONTRAST, MRV BRAIN W WO IV CONTRAST, FOR DEPARTMENTAL USE ONLY - MRI BRAIN W IV CONTRAST HISTORY: New right sided brain mass TECHNIQUE: Pre and post intravenous contrast MRI and MR venogram of the brain were performed according to standard protocol. Image post-processing with MIP reconstructions. COMPARISON: MRI brain June 13, 2023 1 Roger Williams Med…	1	0
2	MRV BRAIN W WO IV CONTRAST	MRI BRAIN W WO IV CONTRAST, MRA BRAIN WO IV CONTRAST, MRV BRAIN W WO IV CONTRAST, FOR DEPARTMENTAL USE ONLY - MRI BRAIN W IV CONTRAST HISTORY: New right sided brain mass TECHNIQUE: Pre and post intravenous contrast MRI and MR venogram of the brain were performed according to standard protocol. Image post-processing with MIP reconstructions. COMPARISON: MRI brain June 13, 2023 1 Roger Williams Med…	1	0
2	MRI BRAIN W WO IV CONTRAST	MRI BRAIN W WO IV CONTRAST, MRA BRAIN WO IV CONTRAST, MRV BRAIN W WO IV CONTRAST, FOR DEPARTMENTAL USE ONLY - MRI BRAIN W IV CONTRAST HISTORY: New right sided brain mass TECHNIQUE: Pre and post intravenous contrast MRI and MR venogram of the brain were performed according to standard protocol. Image post-processing with MIP reconstructions. COMPARISON: MRI brain June 13, 2023 1 Roger Williams Med…	1	0
1	CT BRAIN WO IV CONTRAST	CT BRAIN WO IV CONTRAST HISTORY: History of right parietal mass status post resection/craniotomy. TECHNIQUE: Multidetector row CT volumetric acquisition was performed through the head without intravenous contrast enhancement. Targeted CT protocols using this patient's history and dose modulation techniques based on this patient's anatomy were employed to minimize radiation exposure. Image post-pr…	1	1
2	MRI BRAIN W WO IV CONTRAST	MRI BRAIN W WO IV CONTRAST HISTORY: Right parietal mass status post craniotomy TECHNIQUE: Pre and post intravenous contrast enhanced MR images of the brain were acquired according to the standard protocol. COMPARISON: Brain MRI 6/16/2021 FINDINGS: Intra-axial structures: Interval decrease in vasogenic edema. Expected postsurgical changes in the right parietal region with blood products in the res…	0	1
2	MRI BRAIN W WO IV CONTRAST	MRI BRAIN W WO IV CONTRAST HISTORY: 72-year-old male with right-sided lesion. TECHNIQUE: Pre and post intravenous contrast enhanced MR images of the brain were acquired according to the standard protocol. COMPARISON: CT brain dated June 15, 2021. Is FINDINGS: Intra-axial structures: Heterogeneous peripherally-enhancing lesion in the right occipital lobe measuring 2.9 cm x 2.0 cm with foci of hemo…	1	1
1	CT BRAIN WO IV CONTRAST	CT BRAIN WO IV CONTRAST HISTORY: Headache, new or worsening (Age >= 50y) TECHNIQUE: Multidetector row CT volumetric acquisition was performed through the head without intravenous contrast enhancement. Targeted CT protocols using this patient's history and dose modulation techniques based on this patient's anatomy were employed to minimize radiation exposure. Image post-processing was performed in…	1	1
1	CT PANSCAN W IV CONTRAST	CT PANSCAN W IV CONTRAST HISTORY: Mid-back pain; fell out of tree complaining of mid thoracic back pain TECHNIQUE: CT acquisition was performed through the head and cervical spine prior to the administration of IV contrast. Low-osmolar intravenous contrast material was then injected and imaging was performed through the chest, abdomen and pelvis. Image post-processing of the chest, abdomen, pelvi…	0	0
2	MRI BRAIN W WO IV CONTRAST	MRI BRAIN W WO IV CONTRAST HISTORY: Status post right frontal craniotomy for mass excision. Suspicion for metastatic disease. TECHNIQUE: Pre and post intravenous contrast enhanced MR images of the brain were acquired according to the standard protocol. COMPARISON: 6/25/2021 CT. FINDINGS: Intra-axial structures: 2.8 x 5.1 cm right frontal resection cavity contains a mixture of fluid and nonenhanci…	1	1
1	CT BRAIN WO IV CONTRAST	CT BRAIN WO IV CONTRAST HISTORY: s/p crani for tumor with bleed into resection cavity, surveillance scan TECHNIQUE: Multidetector row CT volumetric acquisition was performed through the head without intravenous contrast enhancement. Targeted CT protocols using this patient's history and dose modulation techniques based on this patient's anatomy were employed to minimize radiation exposure. Image …	1	1
1	CT BRAIN WO IV CONTRAST	CT BRAIN WO IV CONTRAST HISTORY: Subdural hematoma; Post-op crani, f/u new SDH & blood in resection cavity TECHNIQUE: Multidetector row CT volumetric acquisition was performed through the head without intravenous contrast enhancement. Targeted CT protocols using this patient's history and dose modulation techniques based on this patient's anatomy were employed to minimize radiation exposure. Imag…	1	1
1	CT BRAIN WO IV CONTRAST	CT BRAIN WO IV CONTRAST HISTORY: Weak post-op, follow up TECHNIQUE: Multidetector row CT volumetric acquisition was performed through the head without intravenous contrast enhancement. Targeted CT protocols using this patient's history and dose modulation techniques based on this patient's anatomy were employed to minimize radiation exposure. Image post-processing was performed in the axial and c…	1	1
2	MRA BRAIN WO IV CONTRAST	MRI BRAIN W WO IV CONTRAST, MRA BRAIN WO IV CONTRAST HISTORY: Right frontal mass TECHNIQUE: Pre and post intravenous contrast enhanced MR images of the brain were acquired according to the standard protocol. 3D time of flight MR angiogram of the Circle of Willis without contrast was also performed according to standard protocol. Image post-processing with MIP reconstructions. COMPARISON: Same day…	1	1
2	MRI BRAIN W WO IV CONTRAST	MRI BRAIN W WO IV CONTRAST, MRA BRAIN WO IV CONTRAST HISTORY: Right frontal mass TECHNIQUE: Pre and post intravenous contrast enhanced MR images of the brain were acquired according to the standard protocol. 3D time of flight MR angiogram of the Circle of Willis without contrast was also performed according to standard protocol. Image post-processing with MIP reconstructions. COMPARISON: Same day…	1	1
2	MRI BRAIN W WO IV CONTRAST	MRI BRAIN W WO IV CONTRAST HISTORY: 57-year-old male presents for further evaluation of a brain lesion identified on prior CT imaging. The patient presents with forgetfulness, personality changes, and left arm weakness. TECHNIQUE: Pre and post intravenous contrast enhanced MR images of the brain were acquired according to the standard protocol. COMPARISON: CT 6/19/2021 and CT 6/20/2021 FINDINGS: …	1	1
1	CT BRAIN WO IV CONTRAST	CT BRAIN WO IV CONTRAST HISTORY: Headache, new or worsening (Age >= 50y); confusion TECHNIQUE: Multidetector row CT volumetric acquisition was performed through the head without intravenous contrast enhancement. Targeted CT protocols using this patient's history and dose modulation techniques based on this patient's anatomy were employed to minimize radiation exposure. Image post-processing was p…	1	1
2	MRI BRAIN W WO IV CONTRAST	MRI BRAIN W WO IV CONTRAST HISTORY: CNS hypotension. TECHNIQUE: Pre and post intravenous contrast enhanced MR images of the brain were acquired according to the standard protocol. COMPARISON: CT 6/25/2021 FINDINGS: Intra-axial structures: Multiple cerebral white matter T2 hyperintensities compatible with chronic microvascular change. No acute infarct or hemorrhage. Ventricular system: No hydrocep…	1	0
1	CT BRAIN WO IV CONTRAST	CT BRAIN WO IV CONTRAST HISTORY: bilateral SDH, repeat 6h TECHNIQUE: Multidetector row CT volumetric acquisition was performed through the head without intravenous contrast enhancement. Targeted CT protocols using this patient's history and dose modulation techniques based on this patient's anatomy were employed to minimize radiation exposure. Image post-processing was performed in the axial and …	1	0
1	CT BRAIN C-SPINE WO IV CONTRAST	CT BRAIN C-SPINE WO IV CONTRAST HISTORY: FALL, LOC, HA, GCS 14 TECHNIQUE: Multidetector row CT volumetric acquisition was performed through the head and of the c-spine from the posterior cranial fossa to the thoracic inlet without IV contrast. Targeted CT protocol using this patient's history and dose modulation techniques based on this patient's anatomy was employed to minimize radiation exposur…	1	0
